# Supplementary material for: Integrative analysis of microRNAs and mRNAs reveals the regulatory networks of triterpenoid saponin metabolism in Soapberry (Sapindus mukorossi Gaertn.)
Source: Front Plant Sci. 2023 Jan 9;13:1037784. doi: 10.3389/fpls.2022.1037784 (PMC9869041; doi:10.3389/fpls.2022.1037784)
Supplement: Supplementary file 2 [file Table_1.xlsx]

## Sheet: Table S1
Table S1 The content of total saponin and differentially accumulated triterpenoid saponins in soapberry pericarps of different pericarp developmental stages
Meta ID	Name	Molecular formula	S1_1	S1_2	S1_3	S2_1	S2_2	S2_3	S3_1	S3_2	S3_3	S4_1	S4_2	S4_3	S5_1	S5_2	S5_3	S6_1	S6_2	S6_3	S7_1	S7_2	S7_3	S8_1	S8_2	S8_3
Total saponin (%, w/w pericarp dry weight)	-	-	0.0914	0.106	0.1001	0.1316	0.1693	0.1569	0.1399	0.174	0.1525	0.1415	0.1899	0.1724	0.1418	0.1795	0.169	0.1408	0.1575	0.1443	0.1364	0.1521	0.1377	0.1351	0.1418	0.1284
Saponin 1 (μg/g)	Mukurozi saponin Y1/Mukurozi saponin Y2	C58H94O26	1131.29	1062.74	994.198	1373.31	1360.58	1366.95	683.546	786.185	573.68	876.877	901.382	925.888	623.421	613.566	603.712	1060.17	1010.13	1110.21	714.019	1037.51	1087.06	715.325	844.801	974.277
Saponin 2 (μg/g)	Mukurozi-saponin X or its isomers	C53H86O22	768.796	807.404	846.012	896.62	1838.3	1367.46	335.139	382.444	358.791	427.296	754.605	590.95	270.507	513.834	392.171	239.593	228.434	217.275	201.525	307.187	254.356	161.841	275.23	218.535
Saponin 9 (μg/g)	saponin A or its isomers	C46H74O16	4.42136	4.58515	4.74895	12.8888	42.2299	29.3404	38.3913	43.1287	33.6539	24.4693	40.6376	56.8059	15.9945	35.9344	55.8744	26.2429	41.8685	57.494	80.6929	79.9363	81.4495	176.591	154.096	199.085
Saponin 11 (μg/g)	saponin A or its isomers	C46H74O16	640.314	727.727	815.141	5552.36	5584.97	5519.76	4466.64	4278.45	4654.83	8520.1	9052.88	7987.33	7836.77	9105.14	6568.4	6989.98	7563.04	6416.91	6727.5	6220.24	7234.76	9983.37	8918.58	11048.2
Saponin 12 (μg/g)	saponin A or its isomers	C46H74O16	341.874	369.65	397.426	3523.73	3248.57	3798.89	2835.07	2656.85	3013.29	5739.29	5681.94	5796.64	4779.74	5145.64	4413.83	4947.11	4701.83	5192.38	6002.14	4892.73	7111.56	8646.47	6434.74	10858.2
Saponin 15 (μg/g)	hederagenin-3-O-Ara/Xyl-O-Rha-O-Rha	C47H76O16	1.96361	1.86902	1.77443	26.6101	21.5501	31.6702	23.3591	20.4176	26.3006	55.3804	60.6718	50.0891	46.7764	58.6095	34.9433	40.9908	47.3754	34.6061	40.6203	32.9039	48.3367	70.2899	64.3431	76.2368
Saponin 17 (μg/g)	hederagenin-3-O-Ara/Xyl-O-Rha-O-Glc-OAc	C49H78O18	41.7045	47.6565	53.6084	765.425	817.821	713.028	416.186	393.039	439.333	602.228	675.973	528.482	516.169	652.539	379.798	373.622	508.872	238.372	193.188	231.496	154.88	222.91	202.874	242.945
Saponin 18 (μg/g)	sapindoside A	C41H66O12	108.225	113.548	118.871	1389.23	1513.53	1264.92	905.598	932.103	879.093	1440.2	1705.51	1174.9	1244.43	1569.25	919.608	1056.99	1346.06	767.92	753.839	878.918	628.76	1038.49	1004.12	1072.86
Saponin 19 (μg/g)	Mukurozi-saponin E1 or its isomers	C48H76O17	919.995	1123.65	1327.31	9677.96	8428.17	10927.8	4252.4	5746.34	4999.37	11530.6	9986.26	13075	10670.1	10964.4	10375.8	7983.91	8741.18	7226.64	6128.64	5817.64	6439.63	6682.45	6362.46	7002.44
Saponin 20 (μg/g)	Mukurozi-saponin E1 or its isomers	C48H76O17	1698.6	2146.45	2594.3	11680.2	12253.5	11106.9	6229.09	6204.21	6216.65	12656.5	14056.9	11256.2	11948.8	13941.5	9956.11	9898.44	11967.9	7828.99	7095.94	6647.66	7544.22	9347.18	9630.07	9064.29
Saponin 21 (μg/g)	Mukurozi-saponin E1 or its isomers	C48H76O17	349.338	341.153	332.969	3437.33	2991.77	3882.9	2609.54	2132.19	3086.88	1549	2864.09	4179.19	3125.19	2889.74	3360.65	2503.36	2325.04	2681.69	2444	2230.25	2657.74	2985.44	2472.19	3498.69
Saponin 22 (μg/g)	Mukurozi-saponin E1 or its isomers	C48H76O17	499.701	561.847	623.994	8029.23	7998.74	8059.73	7294.08	6190.98	8397.19	12593.1	13483	11703.2	12678.7	14848.5	10508.9	9929.8	12278.7	7580.88	7349.09	7810.48	6887.71	9819.6	7780.12	11859.1
Saponin 25 (μg/g)	Mukurozi-sapinin G or its isomers	C50H78O18	317.06	397.134	477.208	6762.74	5602.38	7923.1	5816.97	4117.76	7516.18	8799.51	7260.13	10338.9	8206.12	7876.78	8535.47	3825.95	6342.07	5393.96	3523.56	3855.29	4484.76	2911.86	3535.26	3223.56
Saponin 26 (μg/g)	Mukurozi-sapinin G or its isomers	C50H78O18	7.21871	7.97988	8.74106	910.406	842.653	978.158	1464.26	1019.96	1908.55	2766.79	2004.29	3529.3	2557.97	2130.75	2985.19	1756.44	1823.29	1689.59	1318.81	1147.23	1490.39	1277.52	1190.29	1364.76
Saponin 27 (μg/g)	tetrahydrofuran tirucullane-O-Rha-O-Rha-O-Glc	C48H78O16	2526.45	2684.25	2605.35	1944.6	1184.64	1564.62	1233.95	703.52	968.734	1877.91	1663.97	1770.94	1121.36	1757.76	1439.56	1044.28	1377.78	1211.03	898.689	638.878	768.784	728.085	588.359	528.16
Saponin 30 (μg/g)	oleanolic acid 3-O-β-D-xylopyranosyl-(1→3) -α-L-rhamnopyranosyl-(1→2) -α-L-arabinopyranoside or its isomers	C46H74O15	4.44105	6.69813	8.9552	154.478	120.896	188.06	148.142	137.844	158.441	326.965	370.152	283.779	279.786	319.123	240.448	299.218	324.472	273.964	304.524	230.415	378.632	519.554	456.011	583.096
Saponin 31 (μg/g)	Mukurozi-sapinin G or its isomers	C50H78O18	308.894	351.808	394.723	2708.36	4485.66	3597.01	2331.53	3025.23	5954.38	6399.19	5488.26	7310.12	5934.73	5893.8	5975.65	4177.97	4599.96	3755.98	2144.64	2758.95	2826.37	1714.87	2710.87	2212.87
Saponin 32 (μg/g)	oleanolic acid 3-O-β-D-xylopyranosyl-(1→3) -α-L-rhamnopyranosyl-(1→2) -α-L-arabinopyranoside or its isomers	C46H74O15	4.93831	6.77124	8.60417	131.352	76.627	186.076	110.011	83.8112	136.211	205.496	200.397	210.594	172.749	174.489	171.009	217.173	203.672	230.673	250.865	149.392	352.338	347.503	304.105	390.902
Saponin 39 (μg/g)	Rarasaponin IV or its isomers	C52H80O20	119.772	101.185	82.5981	584.15	424.996	504.573	349.283	138.6	339.91	417.073	527.346	512.952	305.514	333.168	360.821	225.999	216.799	207.6	257.12	115.374	175.383	159.843	133.016	146.43
Saponin 43 (μg/g)	oleanolic acid-3-O-Ac-Ara/Xyl-O-Rha-O-Ara/Xyl or tetrahydrofuran tirucullane-3-O-Ac-Ara/Xyl-O-Rha-O-Ara/Xyl	C48H76O16	20.0643	27.8785	35.6927	978.055	628.54	1327.57	739.656	579.194	900.119	1368.54	1355.86	1381.22	1158.17	1250.44	1065.9	980.736	1239.02	722.449	600.366	457.083	743.65	686.539	563.77	809.309
Saponin 44 (μg/g)	sapinmukoside B or its isomers	C42H68O12	2896.77	1923.82	2410.3	796.314	1093.1	499.527	429.213	515.643	342.782	1070.82	1559.37	582.257	3340.6	1629.52	2485.06	2983.68	1206.13	2094.9	523.519	454.768	592.269	432.288	424.868	439.708
Saponin 45 (μg/g)	oleanolic acid-3-O-Ac-Ara/Xyl-O-Rha-O-Ara/Xyl or tetrahydrofuran tirucullane-3-O-Ac-Ara/Xyl-O-Rha-O-Ara/Xyl	C48H76O16	2.83362	2.75439	2.67515	88.0262	61.6753	114.377	69.6051	63.2917	75.9185	182.726	172.369	193.083	164.991	163.111	166.871	160.541	160.375	160.707	45.4276	82.1698	63.7987	193.189	144.248	242.13
Saponin 50 (μg/g)	oleanolic acid-3-O-Ac-Ara/Xyl-O-Rha-O-Ara/Xyl or tetrahydrofuran tirucullane-3-O-Ac-Ara/Xyl-O-Rha-O-Ara/Xyl	C48H76O16	1.84434	1.7018	1.55926	147.373	132.674	162.073	224.879	209.646	240.112	558.737	641.343	476.13	494.2	581.39	407.011	456.557	603.063	310.052	270.862	234.39	307.335	385.308	323.941	446.675
Saponin 51 (μg/g)	Rarasaponin IV or its isomers	C52H80O25	251.609	215.97	180.331	935.873	720.093	827.983	450.195	463.562	476.928	599.213	674.535	586.757	386.133	416.921	447.709	284.18	254.638	225.097	279.806	138.633	142.704	158.024	110.115	134.07
Saponin 54 (μg/g)	tetrahydrofuran tirucullane-O-Rha-O-Rha	C49H80O16	39.9825	32.7631	36.3728	30.2191	12.6441	21.4316	29.3442	11.5953	20.4698	31.4012	31.9426	31.6719	22.1319	26.2704	24.2012	23.1411	20.5921	21.8666	31.0344	19.8199	25.4272	56.9619	39.9173	52.8203

## Sheet: Table S2
Table S2 Specific primers used for quantitative real-time PCR of miRNAs from Soapberry
miRNA	Primer sequences (5’-3’)
ata-miR396c-5p	GCTCGCACAGCTTTCTTGAACT
ata-miR408-3p	TGCACTGCCTCTTCCCTATTTT
ath-miR502	GCAAGAGGAAGAAGAAGAAGAAG
atr-miR166b	GCATCTCGGACCAGGCTTCA
cme-miR156j	GCGTTGACAGAAGAGAGTGAGT
far-miR1134	GCTGAACAACAAGAAGAAGAGAA
han-miR3630-3p	GCGTAGGAATCTCTCTGATGC
ppe-miR858	CGCACGTTGTCTGTTCGACC
vvi-miR845c	CGACGAGGCTCTGATACCAAA
U6	AGCGGATAATGAAACAGCAA

## Sheet: Table S3
Table S3 Specific primers used for quantitative real-time PCR of mRNAs from Soapberry
Gene ID	Name	Forward primer (5' to 3')	Reverse primer (5' to 3')	Product size (bp)
Samuk03G0134200	SmMVD	GGATAAGGAAAAGGGCATTAAGAT	AACAAGACAGGCAAAACCAGC	130
Samuk14G0066700	SmDXS4	AACAATGCTCAGAAGCCGAGA	GCGATCCATCCAGTAATCCAC	194
Samuk01G0129300	SmIDI2	CTCTCTCTTCCCATCTCTCTCCA	CAACAACACAATCATTCTCATCCA	183
Samuk11G0009900	SmGPS5	AGCTTGATGATTCAGCCATCG	CAGAGACCTCAGACCCTTGCA	131
Samuk02G0323400	SmbAS1	GAGTGGGATACTGGTTTCGCTAT	TCCTTGACCTGAGATGCTTTGA	113
Samuk12G0029000	SmCYP71A-14	GTACCATTACTACTCCCTCGT	CAAACATTGATGACCGCTCT	92
NewGene.20862	SmCYP71D-3	TCTCTTTCCTTCTATTGAAGGGTTG	AAGCTCTAGTAGTGTTTCCTCGTCC	142
Samuk05G0066700	SmUGT74G-1	TCCTGAATTGCCATTGCTT	TTTCCATATTCTAGCCATCCG	187
Samuk06G0055600	SmbHLH6	CCAATTCATCGCAGCCGAGT	CTGATTTGTACCGCTTTTGCTCT	110
Samuk03G0130000	SmERF4	ATTTTCGCTTTGTAATTAGGGTT	TCTTGATGGCAGCTTTACGAT	189
Samuk08G0116100	SmMYB32	AACCATTGAGAAGAGAAG	AGTTGACACCATTATTCG	143
Samuk03G0190600	SmWRKY30	CCACGTCCAAGCCTATCCG	ATAATGAGATATTGTCCCCTGA	87
Samuk13G0061200	SmACT	AGAAAGTTGGCCTCGCTGAA	CAGGAACCAGACCACCTGTC	129

## Sheet: Table S4
Table S4 Summary of data cleaning produced by sequencing of miRNAs in soapberry
Samples	Raw reads/M	Raw Bases/G	Clean reads/M	Clean bases/G	Clean reads ratio/%	Q20/%	Q30/%	Average Length/bp
S1-1	8.724	1.309	7.28	0.174	83.5	99.8	99.4	24
S1-2	12.194	1.829	9.476	0.203	77.7	99.9	99.7	21.4
S1-3	10.568	0.528	8.838	0.211	83.6	99.9	99.5	23.9
S2-1	11.716	1.757	9.374	0.237	80	99.8	99	25.3
S2-2	12.117	1.818	9.73	0.256	80.3	99.8	99	26.3
S2-3	13.693	2.054	7.525	0.208	55	99.8	98.9	27.6
S3-1	12.996	1.949	11.579	0.267	89.1	99.7	98.6	23.1
S3-2	12.603	1.89	10.837	0.245	86	99.9	99.2	22.6
S3-3	10.91	1.637	9.42	0.222	86.3	99.9	99.4	23.6
S4-1	9.66	1.449	7.582	0.19	78.5	99.9	99.7	25.1
S4-2	8.761	1.314	5.576	0.145	63.6	100	99.7	26
S4-3	16.411	2.462	14.134	0.345	86.1	99.8	99.2	24.4
S5-1	16.648	2.497	11.791	0.269	70.8	99.9	99.3	22.8
S5-2	11.151	1.673	9.245	0.213	82.9	99.9	99.2	23
S5-3	12.122	0.606	9.421	0.234	77.7	99.9	99.4	24.8
S6-1	9.579	1.437	8.166	0.186	85.3	99.9	99.7	22.8
S6-2	9.246	1.387	7.068	0.167	76.4	99.9	99.4	23.6
S6-3	11.496	1.724	9.162	0.214	79.7	99.9	99.7	23.4
S7-1	11.744	1.762	9.841	0.211	83.8	99.9	99.3	21.5
S7-2	11.562	1.734	9.733	0.23	84.2	99.9	99.6	23.7
S7-3	12.895	1.934	8.383	0.224	65	99.9	99.7	26.7
S8-1	18.286	2.743	13.52	0.299	73.9	99.8	98.6	22.1
S8-2	15.291	2.294	10.902	0.238	71.3	99.8	98.6	21.8
S8-3	14.24	2.136	8.085	0.155	56.8	99.9	98.2	19.2

## Sheet: Table S5
Table S5 miRNAs of soapberry
miRNA ID	Name
aau-miR168_R22-4L24	aau-miR168
aau-miR172_R15-1L23	aau-miR172
ahy-miR156b-3p_R5-19L21	ahy-miR156b-3p
ahy-miR167-3p_R1-21L21_9T-C	ahy-miR167-3p
ahy-miR3509-3p_R4-18L22	ahy-miR3509-3p
ahy-miR3512_R19-5L20	ahy-miR3512
ahy-miR3513-3p_R1-16L21	ahy-miR3513-3p
ahy-miR3513-5p_R3-17L21	ahy-miR3513-5p
ahy-miR3514-3p_R22-8L22	ahy-miR3514-3p
ahy-miR3516_R1-15L21	ahy-miR3516
ahy-miR3518_R6-21L21	ahy-miR3518
ahy-miR3520-3p_R1-15L21	ahy-miR3520-3p
aly-miR156d-3p_R6-20L21	aly-miR156d-3p
aly-miR156g-3p_R5-19L21	aly-miR156g-3p
aly-miR156g-5p_R1-20L20	aly-miR156g-5p
aly-miR156h-3p_R4-18L21	aly-miR156h-3p
aly-miR158a-3p_R1-20L20	aly-miR158a-3p
aly-miR158b-3p_R1-16L19	aly-miR158b-3p
aly-miR158b-5p_R5-19L20	aly-miR158b-5p
aly-miR159b-5p_R3-17L21	aly-miR159b-5p
aly-miR159c-3p_R1-21L21	aly-miR159c-3p
aly-miR159c-5p_R4-18L21	aly-miR159c-5p
aly-miR161-5p.1_R18-4L21	aly-miR161-5p.1
aly-miR161-5p.2_R15-1L21	aly-miR161-5p.2
aly-miR163-3p.1_R7-21L23	aly-miR163-3p.1
aly-miR163-5p.2_R1-15L21	aly-miR163-5p.2
aly-miR164a-3p_R2-20L21_13T-A	aly-miR164a-3p
aly-miR164b-3p_16A-C	aly-miR164b-3p
aly-miR164c-3p_R19-5L21	aly-miR164c-3p
aly-miR165a-5p_R18-3L20	aly-miR165a-5p
aly-miR165b-5p_R5-20L20	aly-miR165b-5p
aly-miR166e-5p	aly-miR166e-5p
aly-miR167a-3p_R20-6L21	aly-miR167a-3p
aly-miR167b-3p_R1-23L23	aly-miR167b-3p
aly-miR168b-3p_R1-15L21	aly-miR168b-3p
aly-miR169c-3p_R15-1L21	aly-miR169c-3p
aly-miR169l-3p_R5-19L19	aly-miR169l-3p
aly-miR169n-3p_R3-19L19	aly-miR169n-3p
aly-miR172e-5p_R16-2L20	aly-miR172e-5p
aly-miR172f-5p	aly-miR172f-5p
aly-miR173b-5p_R21-7L22	aly-miR173b-5p
aly-miR1887_R10-24L24	aly-miR1887
aly-miR319b-5p_R21-5L21	aly-miR319b-5p
aly-miR3433-3p_R1-15L21	aly-miR3433-3p
aly-miR3433-5p_R5-19L21	aly-miR3433-5p
aly-miR3434-3p_R21-6L21	aly-miR3434-3p
aly-miR3434-5p_R2-16L21	aly-miR3434-5p
aly-miR3435-5p_R6-20L21	aly-miR3435-5p
aly-miR3436-3p_R4-18L22	aly-miR3436-3p
aly-miR3436-5p_R15-1L21	aly-miR3436-5p
aly-miR3437-3p_R4-18L20	aly-miR3437-3p
aly-miR3437-5p_R16-1L21	aly-miR3437-5p
aly-miR3438-3p_R7-21L21	aly-miR3438-3p
aly-miR3439-3p_R6-20L22	aly-miR3439-3p
aly-miR3439-5p_R20-6L21	aly-miR3439-5p
aly-miR3440-3p_R3-21L22_9T-G	aly-miR3440-3p
aly-miR3440-5p_R21-7L22	aly-miR3440-5p
aly-miR3441-3p.1_R5-19L21	aly-miR3441-3p.1
aly-miR3441-3p.2_R3-17L21	aly-miR3441-3p.2
aly-miR3441-5p.1_R6-20L21	aly-miR3441-5p.1
aly-miR3441-5p.2_R3-17L21	aly-miR3441-5p.2
aly-miR3442-5p_R20-6L21	aly-miR3442-5p
aly-miR3443-3p_R20-4L21	aly-miR3443-3p
aly-miR3444a-3p_R15-1L21	aly-miR3444a-3p
aly-miR3444a-5p_R5-19L21	aly-miR3444a-5p
aly-miR3444b_R16-2L21	aly-miR3444b
aly-miR3445-5p.1_R18-3L21	aly-miR3445-5p.1
aly-miR3445-5p.2_R17-3L21	aly-miR3445-5p.2
aly-miR3446-5p_R8-22L24	aly-miR3446-5p
aly-miR3447-3p_R1-15L21	aly-miR3447-3p
aly-miR3447-5p_R21-7L21	aly-miR3447-5p
aly-miR3449-5p_R20-6L21	aly-miR3449-5p
aly-miR390b-3p_R6-21L21	aly-miR390b-3p
aly-miR393a-3p_R15-1L21	aly-miR393a-3p
aly-miR398a-5p_R2-17L21	aly-miR398a-5p
aly-miR398c-3p_R19-5L23	aly-miR398c-3p
aly-miR398c-5p_R7-21L21	aly-miR398c-5p
aly-miR399b-5p_R16-2L21	aly-miR399b-5p
aly-miR399i-5p_R1-16L22	aly-miR399i-5p
aly-miR400-3p_R7-21L21	aly-miR400-3p
aly-miR402-5p_R19-5L22	aly-miR402-5p
aly-miR403b-5p_R4-18L22	aly-miR403b-5p
aly-miR4221_R17-3L22	aly-miR4221
aly-miR4223_R4-18L22	aly-miR4223
aly-miR4224_R7-21L21	aly-miR4224
aly-miR4225_R2-16L21	aly-miR4225
aly-miR4232_R5-19L22	aly-miR4232
aly-miR4233_R17-2L21	aly-miR4233
aly-miR4236_R20-2L21_8G-T	aly-miR4236
aly-miR4237_R15-1L22	aly-miR4237
aly-miR4238_R22-8L22	aly-miR4238
aly-miR4241_R6-20L22	aly-miR4241
aly-miR4244_R15-1L21	aly-miR4244
aly-miR4246_R16-2L22	aly-miR4246
aly-miR4247_R18-4L21	aly-miR4247
aly-miR4249_R21-7L21	aly-miR4249
aly-miR4250_R2-17L21	aly-miR4250
aly-miR771-3p_R19-5L20	aly-miR771-3p
aly-miR773b-5p_R15-1L21	aly-miR773b-5p
aly-miR774a-3p.1_R21-7L21	aly-miR774a-3p.1
aly-miR774a-5p.2_R4-18L21	aly-miR774a-5p.2
aly-miR774b-3p_R19-5L21	aly-miR774b-3p
aly-miR774b-5p_R5-19L21	aly-miR774b-5p
aly-miR781-3p_R21-6L21	aly-miR781-3p
aly-miR824-5p_R18-4L21	aly-miR824-5p
aly-miR828-3p_R15-1L22	aly-miR828-3p
aly-miR828-5p_R20-6L22	aly-miR828-5p
aly-miR829-3p_R15-1L21	aly-miR829-3p
aly-miR829-5p_R3-17L21	aly-miR829-5p
aly-miR831-5p_R4-18L23	aly-miR831-5p
aly-miR833-3p_R8-22L22	aly-miR833-3p
aly-miR833-5p_R15-1L23	aly-miR833-5p
aly-miR834-3p_R19-5L21	aly-miR834-3p
aly-miR835-5p_R15-1L21	aly-miR835-5p
aly-miR837-3p_R3-18L21	aly-miR837-3p
aly-miR837-5p_R3-17L21	aly-miR837-5p
aly-miR838-3p_R18-4L21	aly-miR838-3p
aly-miR838-5p_R4-18L21	aly-miR838-5p
aly-miR842-3p_R18-4L21	aly-miR842-3p
aly-miR844-3p_R17-3L21	aly-miR844-3p
aly-miR844-5p_R5-20L21	aly-miR844-5p
aly-miR845a-3p_R2-18L21	aly-miR845a-3p
aly-miR845b-3p_R3-18L21	aly-miR845b-3p
aly-miR845b-5p_R19-1L21	aly-miR845b-5p
aly-miR846-3p_R18-4L21	aly-miR846-3p
aly-miR846-5p_R1-15L21	aly-miR846-5p
aly-miR847-3p_R15-1L21	aly-miR847-3p
aly-miR847-5p_R21-3L21_14T-A	aly-miR847-5p
aly-miR848-3p_R22-8L22	aly-miR848-3p
aly-miR851-3p_R24-10L24	aly-miR851-3p
aly-miR851-5p_R1-15L24	aly-miR851-5p
aly-miR856-5p_R1-16L22	aly-miR856-5p
aly-miR857-3p_R1-15L21	aly-miR857-3p
aly-miR858-3p_R18-1L21	aly-miR858-3p
aly-miR858-5p_R1-19L21_8G-C	aly-miR858-5p
aly-miR859-3p_R16-1L21	aly-miR859-3p
aly-miR861-3p_R17-3L21	aly-miR861-3p
aly-miR861-5p_R17-3L21	aly-miR861-5p
aly-miR862-3p_R6-20L21	aly-miR862-3p
aly-miR869-5p_R15-1L21	aly-miR869-5p
ama-miR156_R1-21L21	ama-miR156
ama-miR396-3p_R19-2L21	ama-miR396-3p
amg-miR2086_R3-17L21	amg-miR2086
aqc-miR159_R1-20L21	aqc-miR159
aqc-miR171e_R1-15L21	aqc-miR171e
aqc-miR171f	aqc-miR171f
aqc-miR408_R15-1L21	aqc-miR408
aqc-miR477b	aqc-miR477b
aqc-miR477c_R17-3L20	aqc-miR477c
aqc-miR477f_R18-3L20	aqc-miR477f
aqc-miR529_R18-4L21	aqc-miR529
aqc-miR535_R3-22L22	aqc-miR535
ata-miR156b-3p_R4-19L22	ata-miR156b-3p
ata-miR156c-3p_R7-21L22	ata-miR156c-3p
ata-miR156e-3p_R16-2L21	ata-miR156e-3p
ata-miR156e-5p_R3-20L20	ata-miR156e-5p
ata-miR160b-3p_R20-6L21	ata-miR160b-3p
ata-miR160c-3p_R21-6L21	ata-miR160c-3p
ata-miR160c-5p_R1-18L21	ata-miR160c-5p
ata-miR164a-5p_R1-21L21	ata-miR164a-5p
ata-miR164c-3p_R21-7L21	ata-miR164c-3p
ata-miR164c-5p_R1-18L21	ata-miR164c-5p
ata-miR166a-5p_R2-17L21	ata-miR166a-5p
ata-miR166b-5p_R21-1L22_9C-A	ata-miR166b-5p
ata-miR166c-3p_R1-19L21	ata-miR166c-3p
ata-miR166c-5p_R7-21L21	ata-miR166c-5p
ata-miR166d-3p_R1-21L21	ata-miR166d-3p
ata-miR166d-5p_R1-16L21	ata-miR166d-5p
ata-miR166e-5p_R2-21L21_17G-C	ata-miR166e-5p
ata-miR167a-3p_R5-19L23	ata-miR167a-3p
ata-miR167b-3p_R21-7L21	ata-miR167b-3p
ata-miR167d-5p_R1-18L22	ata-miR167d-5p
ata-miR167e-5p_R3-21L21	ata-miR167e-5p
ata-miR167f-3p_R20-2L21	ata-miR167f-3p
ata-miR167f-5p	ata-miR167f-5p
ata-miR168-3p_16G-C	ata-miR168-3p
ata-miR168-5p_R19-5L21	ata-miR168-5p
ata-miR169d-3p_R1-21L21_10T-C	ata-miR169d-3p
ata-miR169d-5p	ata-miR169d-5p
ata-miR169f-5p	ata-miR169f-5p
ata-miR169g-3p_R7-21L21	ata-miR169g-3p
ata-miR169h-3p_R6-20L20	ata-miR169h-3p
ata-miR169h-5p_R5-21L21	ata-miR169h-5p
ata-miR171b-5p_R20-6L21	ata-miR171b-5p
ata-miR171c-3p_R1-19L21	ata-miR171c-3p
ata-miR171c-5p_R5-21L21	ata-miR171c-5p
ata-miR172a-5p_R7-21L21	ata-miR172a-5p
ata-miR172b-3p	ata-miR172b-3p
ata-miR172b-5p_R2-21L21_10C-G	ata-miR172b-5p
ata-miR172c-3p_R3-18L21	ata-miR172c-3p
ata-miR172c-5p_R23-5L23_12A-C	ata-miR172c-5p
ata-miR2118b-5p_R1-20L22_12T-G	ata-miR2118b-5p
ata-miR2275a-3p_R15-1L22	ata-miR2275a-3p
ata-miR2275b-5p_R2-16L21	ata-miR2275b-5p
ata-miR2275c-5p_R21-7L21	ata-miR2275c-5p
ata-miR319-5p_10T-C	ata-miR319-5p
ata-miR390-3p_R1-16L20	ata-miR390-3p
ata-miR390-5p_R1-21L21	ata-miR390-5p
ata-miR393-5p_R1-21L21	ata-miR393-5p
ata-miR394-3p_R4-18L21	ata-miR394-3p
ata-miR394-5p_R1-17L20	ata-miR394-5p
ata-miR395c-3p	ata-miR395c-3p
ata-miR395c-5p_R5-20L20	ata-miR395c-5p
ata-miR395e-5p_R21-2L21_10G-T	ata-miR395e-5p
ata-miR395f-5p_R7-21L21	ata-miR395f-5p
ata-miR396b-5p_R1-20L21	ata-miR396b-5p
ata-miR396c-3p_R17-1L21	ata-miR396c-3p
ata-miR396c-5p_R4-20L21	ata-miR396c-5p
ata-miR396d-3p_R20-5L21	ata-miR396d-3p
ata-miR396e-3p	ata-miR396e-3p
ata-miR396e-5p_R1-21L21	ata-miR396e-5p
ata-miR398g-3p_R1-18L21	ata-miR398g-3p
ata-miR399a-3p	ata-miR399a-3p
ata-miR408-3p_R1-17L20	ata-miR408-3p
ata-miR408-5p_R21-7L21	ata-miR408-5p
ata-miR5062b-5p_R9-23L24	ata-miR5062b-5p
ata-miR5070-3p_R3-17L21	ata-miR5070-3p
ata-miR5084-5p_R3-17L24	ata-miR5084-5p
ata-miR5168-3p	ata-miR5168-3p
ata-miR5200-3p_R7-21L21	ata-miR5200-3p
ata-miR5200-5p_R5-19L21	ata-miR5200-5p
ata-miR528-5p_R19-5L21	ata-miR528-5p
ata-miR9672-3p_R1-20L21	ata-miR9672-3p
ata-miR9674a-5p	ata-miR9674a-5p
ata-miR9772b-3p_R7-21L21	ata-miR9772b-3p
ata-miR9776-3p_R18-4L21	ata-miR9776-3p
ata-miR9776-5p_R3-17L21	ata-miR9776-5p
ata-miR9863b-3p	ata-miR9863b-3p
ata-miR9863b-5p_R1-15L21	ata-miR9863b-5p
ath-miR156d-3p_R15-1L23	ath-miR156d-3p
ath-miR156f-3p_R1-21L21	ath-miR156f-3p
ath-miR156i_R6-20L20	ath-miR156i
ath-miR161.1	ath-miR161.1
ath-miR163_R1-24L24	ath-miR163
ath-miR165a-5p	ath-miR165a-5p
ath-miR1886.2_R4-18L21	ath-miR1886.2
ath-miR1886.3_R5-19L21	ath-miR1886.3
ath-miR2936_R2-16L22	ath-miR2936
ath-miR2937_R5-19L21	ath-miR2937
ath-miR3932b-3p_R17-2L21	ath-miR3932b-3p
ath-miR398c-5p_R2-21L21	ath-miR398c-5p
ath-miR403-5p_R16-1L22	ath-miR403-5p
ath-miR404_R1-15L24	ath-miR404
ath-miR406_R19-5L21	ath-miR406
ath-miR414_R21-6L21	ath-miR414
ath-miR418_R21-5L21	ath-miR418
ath-miR419_R5-19L21	ath-miR419
ath-miR420_R15-1L21	ath-miR420
ath-miR4221_R4-18L22	ath-miR4221
ath-miR4228-5p_R19-5L21	ath-miR4228-5p
ath-miR4240_R19-5L21	ath-miR4240
ath-miR4243_R1-15L21	ath-miR4243
ath-miR447b_R5-19L22	ath-miR447b
ath-miR5014a-3p_R20-6L21	ath-miR5014a-3p
ath-miR5015_R3-17L21	ath-miR5015
ath-miR5019_R2-16L21	ath-miR5019
ath-miR5020b_R1-15L21	ath-miR5020b
ath-miR5020c_R7-21L21	ath-miR5020c
ath-miR5021_R4-18L20	ath-miR5021
ath-miR5024-5p_R8-22L22	ath-miR5024-5p
ath-miR5026_R21-7L21	ath-miR5026
ath-miR5027_R5-19L21	ath-miR5027
ath-miR5029_R1-19L21_13C-A	ath-miR5029
ath-miR5628_R16-1L21	ath-miR5628
ath-miR5632-3p_R1-16L21	ath-miR5632-3p
ath-miR5632-5p_R16-2L21	ath-miR5632-5p
ath-miR5633_R15-1L21	ath-miR5633
ath-miR5634_R4-18L21	ath-miR5634
ath-miR5636_R3-19L21	ath-miR5636
ath-miR5638a_R20-6L21	ath-miR5638a
ath-miR5638b_R16-2L21	ath-miR5638b
ath-miR5639-3p_R20-5L24	ath-miR5639-3p
ath-miR5640_R21-7L21	ath-miR5640
ath-miR5641_R21-6L21	ath-miR5641
ath-miR5643b_R15-1L21	ath-miR5643b
ath-miR5647_R21-6L21	ath-miR5647
ath-miR5649b_R5-19L21	ath-miR5649b
ath-miR5650_R4-18L21	ath-miR5650
ath-miR5651_R3-20L21	ath-miR5651
ath-miR5653_R18-1L24	ath-miR5653
ath-miR5654-3p_R6-21L23	ath-miR5654-3p
ath-miR5654-5p_R18-4L20	ath-miR5654-5p
ath-miR5656_R6-20L21	ath-miR5656
ath-miR5658_R15-1L21	ath-miR5658
ath-miR5659_R2-17L23	ath-miR5659
ath-miR5660_R1-19L21_5T-A	ath-miR5660
ath-miR5662_R6-20L20	ath-miR5662
ath-miR5995b_R7-21L21	ath-miR5995b
ath-miR5997_R17-3L21	ath-miR5997
ath-miR5998b_R7-21L21	ath-miR5998b
ath-miR5999_R20-6L21	ath-miR5999
ath-miR771_R7-21L22	ath-miR771
ath-miR774b-3p_R18-1L21	ath-miR774b-3p
ath-miR774b-5p_R17-3L21	ath-miR774b-5p
ath-miR776_R20-4L21	ath-miR776
ath-miR778_R2-16L21	ath-miR778
ath-miR780.1_R1-17L21	ath-miR780.1
ath-miR781b_R1-15L21	ath-miR781b
ath-miR8121_R7-21L24	ath-miR8121
ath-miR8166_R17-3L22	ath-miR8166
ath-miR8172_R16-1L21	ath-miR8172
ath-miR8175_R1-19L20	ath-miR8175
ath-miR8178_R18-4L21	ath-miR8178
ath-miR8179_R5-20L21	ath-miR8179
ath-miR8183_R3-18L21	ath-miR8183
ath-miR8184_R1-16L21	ath-miR8184
ath-miR826b_R4-19L21	ath-miR826b
ath-miR827_R2-21L21	ath-miR827
ath-miR829-3p.1_R19-1L24_6T-G	ath-miR829-3p.1
ath-miR829-3p.2_R19-1L21_7A-T	ath-miR829-3p.2
ath-miR830-5p_R22-8L22	ath-miR830-5p
ath-miR832-3p_R21-7L21	ath-miR832-3p
ath-miR833a-5p_R22-8L22	ath-miR833a-5p
ath-miR836_R8-22L24	ath-miR836
ath-miR837-5p_R20-3L21	ath-miR837-5p
ath-miR838_R16-1L21	ath-miR838
ath-miR845a_R1-17L21	ath-miR845a
ath-miR845b_R2-20L22_16A-C	ath-miR845b
ath-miR846-5p_R3-18L21	ath-miR846-5p
ath-miR847_R17-3L21	ath-miR847
ath-miR850_R18-4L22	ath-miR850
ath-miR854e_R21-7L21	ath-miR854e
ath-miR855_R17-3L22	ath-miR855
ath-miR858b	ath-miR858b
ath-miR862-3p_R2-20L21	ath-miR862-3p
ath-miR862-5p_R1-21L21	ath-miR862-5p
ath-miR863-3p_R15-1L21	ath-miR863-3p
ath-miR863-5p_R6-20L21	ath-miR863-5p
ath-miR864-3p_R7-21L22	ath-miR864-3p
ath-miR865-5p_R6-20L21	ath-miR865-5p
ath-miR866-3p_R18-4L20	ath-miR866-3p
ath-miR866-5p_R6-20L21	ath-miR866-5p
ath-miR868-5p_R5-19L21	ath-miR868-5p
ath-miR869.1_R16-2L21	ath-miR869.1
ath-miR869.2_R3-17L21	ath-miR869.2
ath-miR870-3p_R6-20L21	ath-miR870-3p
atr-miR156c	atr-miR156c
atr-miR159_R2-21L21	atr-miR159
atr-miR166b_R1-17L21	atr-miR166b
atr-miR171b	atr-miR171b
atr-miR171c	atr-miR171c
atr-miR319e	atr-miR319e
atr-miR393_R1-21L22	atr-miR393
atr-miR396d_R2-19L21	atr-miR396d
atr-miR397b_R1-17L21	atr-miR397b
atr-miR398_R2-21L21	atr-miR398
atr-miR477_R18-3L21	atr-miR477
atr-miR535_R1-17L21	atr-miR535
atr-miR8551_R17-3L24	atr-miR8551
atr-miR8552b_R8-22L24	atr-miR8552b
atr-miR8553a_R8-22L24	atr-miR8553a
atr-miR8557_R19-5L21	atr-miR8557
atr-miR8558b_R4-20L22	atr-miR8558b
atr-miR8560_R2-17L21	atr-miR8560
atr-miR8561.2_R19-4L24	atr-miR8561.2
atr-miR8562b_R17-3L24	atr-miR8562b
atr-miR8562c_R17-3L24	atr-miR8562c
atr-miR8565f_R18-4L24	atr-miR8565f
atr-miR8565g_R5-20L24	atr-miR8565g
atr-miR8565h_R19-5L24	atr-miR8565h
atr-miR8571_R23-9L24	atr-miR8571
atr-miR8574_R9-23L24	atr-miR8574
atr-miR8575_R1-15L24	atr-miR8575
atr-miR8577_R10-24L24	atr-miR8577
atr-miR8580_R23-9L24	atr-miR8580
atr-miR8581_R1-15L24	atr-miR8581
atr-miR8582_R18-4L21	atr-miR8582
atr-miR8583_R6-21L24	atr-miR8583
atr-miR8586_R2-16L21	atr-miR8586
atr-miR8590_R3-17L24	atr-miR8590
atr-miR8592_R1-15L24	atr-miR8592
atr-miR8593_R19-5L24	atr-miR8593
atr-miR8594.1_R19-5L24	atr-miR8594.1
atr-miR8594.2_R1-15L24	atr-miR8594.2
atr-miR8597_R6-20L24	atr-miR8597
atr-miR8599_R5-19L24	atr-miR8599
atr-miR8601_R4-18L21	atr-miR8601
atr-miR8602_R3-17L21	atr-miR8602
atr-miR8605_R23-7L24	atr-miR8605
atr-miR8606_R17-3L24	atr-miR8606
atr-miR8607_R16-1L24	atr-miR8607
atr-miR8608_R19-4L24	atr-miR8608
atr-miR8612_R10-24L24	atr-miR8612
atr-miR8615_R2-16L22	atr-miR8615
atr-miR8616_R10-24L24	atr-miR8616
atr-miR8617_R1-15L24	atr-miR8617
bcy-miR156_R16-1L22	bcy-miR156
bcy-miR529_R2-16L20	bcy-miR529
bdi-miR156e-3p_R16-2L22	bdi-miR156e-3p
bdi-miR156h-3p_R22-8L22	bdi-miR156h-3p
bdi-miR156j_R19-5L20	bdi-miR156j
bdi-miR159a-3p_9G-A	bdi-miR159a-3p
bdi-miR159a-5p_R17-3L19	bdi-miR159a-5p
bdi-miR159b-3p.1_R5-21L21	bdi-miR159b-3p.1
bdi-miR159b-5p.3_R20-6L21	bdi-miR159b-5p.3
bdi-miR159c_R1-19L21_6T-A	bdi-miR159c
bdi-miR160a-3p_R1-15L21	bdi-miR160a-3p
bdi-miR160e-3p_R17-2L21	bdi-miR160e-3p
bdi-miR162_R1-20L21	bdi-miR162
bdi-miR166e-3p_R1-21L21	bdi-miR166e-3p
bdi-miR166g-3p_R17-3L21	bdi-miR166g-3p
bdi-miR166g-5p_R7-21L21	bdi-miR166g-5p
bdi-miR167c-3p_R8-22L22	bdi-miR167c-3p
bdi-miR167d-3p_R1-15L20	bdi-miR167d-3p
bdi-miR169c-3p_R20-5L20	bdi-miR169c-3p
bdi-miR169h-3p_R1-15L19	bdi-miR169h-3p
bdi-miR169j-3p_R6-20L22	bdi-miR169j-3p
bdi-miR169j-5p_R7-21L21	bdi-miR169j-5p
bdi-miR171f_R20-6L21	bdi-miR171f
bdi-miR1878-5p_R10-24L24	bdi-miR1878-5p
bdi-miR2275b_R22-7L22	bdi-miR2275b
bdi-miR319b-3p_R1-20L21	bdi-miR319b-3p
bdi-miR395f-5p_R5-19L21	bdi-miR395f-5p
bdi-miR395o-5p_R16-2L21	bdi-miR395o-5p
bdi-miR399d_R1-17L21	bdi-miR399d
bdi-miR437_R3-18L21	bdi-miR437
bdi-miR5049-3p_R10-24L24	bdi-miR5049-3p
bdi-miR5054_R4-18L18	bdi-miR5054
bdi-miR5055_R7-21L21	bdi-miR5055
bdi-miR5057_R1-15L21	bdi-miR5057
bdi-miR5058_R20-6L22	bdi-miR5058
bdi-miR5059_R5-20L20	bdi-miR5059
bdi-miR5063_R5-19L22	bdi-miR5063
bdi-miR5068_R21-7L24	bdi-miR5068
bdi-miR5070_R1-19L21_15A-T	bdi-miR5070
bdi-miR5163a-5p_R7-21L21	bdi-miR5163a-5p
bdi-miR5163b-3p_R2-16L22	bdi-miR5163b-3p
bdi-miR5163b-5p_R19-4L21	bdi-miR5163b-5p
bdi-miR5166_R4-18L21	bdi-miR5166
bdi-miR5167b-3p_R21-7L22	bdi-miR5167b-3p
bdi-miR5171b_R21-7L21	bdi-miR5171b
bdi-miR5172-3p_R1-17L21	bdi-miR5172-3p
bdi-miR5173-3p_R4-18L21	bdi-miR5173-3p
bdi-miR5174c-5p_R9-23L24	bdi-miR5174c-5p
bdi-miR5174d-3p_R22-8L24	bdi-miR5174d-3p
bdi-miR5174d-5p_R15-1L24	bdi-miR5174d-5p
bdi-miR5174e-3p.2_R18-3L21	bdi-miR5174e-3p.2
bdi-miR5174e-5p.2_R3-17L21	bdi-miR5174e-5p.2
bdi-miR5176-3p_R6-20L21	bdi-miR5176-3p
bdi-miR5176-5p_R3-17L21	bdi-miR5176-5p
bdi-miR5180a_R7-21L21	bdi-miR5180a
bdi-miR5181b_R1-15L21	bdi-miR5181b
bdi-miR5181c-3p_R3-19L21	bdi-miR5181c-3p
bdi-miR5182_R1-16L21	bdi-miR5182
bdi-miR5183_R21-7L21	bdi-miR5183
bdi-miR5184_R2-17L21	bdi-miR5184
bdi-miR5185k-3p_R1-16L21	bdi-miR5185k-3p
bdi-miR5185k-5p_R21-7L21	bdi-miR5185k-5p
bdi-miR5185l-3p_R4-18L21	bdi-miR5185l-3p
bdi-miR5185l-5p_R18-3L21	bdi-miR5185l-5p
bdi-miR5185m-3p_R6-21L21	bdi-miR5185m-3p
bdi-miR5185m-5p_R21-6L21	bdi-miR5185m-5p
bdi-miR5198_R3-17L21	bdi-miR5198
bdi-miR5200c_R7-21L21	bdi-miR5200c
bdi-miR529-3p_R21-7L21	bdi-miR529-3p
bdi-miR529-5p_R3-17L21	bdi-miR529-5p
bdi-miR530b_R1-19L21	bdi-miR530b
bdi-miR7708b-3p_R1-15L24	bdi-miR7708b-3p
bdi-miR7710-3p_R23-9L24	bdi-miR7710-3p
bdi-miR7711-3p.1_R24-10L24	bdi-miR7711-3p.1
bdi-miR7711-5p.1_R6-23L24	bdi-miR7711-5p.1
bdi-miR7711-5p.2_R1-16L24	bdi-miR7711-5p.2
bdi-miR7711-5p.3_R24-10L24	bdi-miR7711-5p.3
bdi-miR7711-5p.4_R23-3L24_12T-A	bdi-miR7711-5p.4
bdi-miR7713-3p_R1-15L24	bdi-miR7713-3p
bdi-miR7713-5p_R1-15L24	bdi-miR7713-5p
bdi-miR7715-5p_R5-19L21	bdi-miR7715-5p
bdi-miR7716-3p_R4-18L24	bdi-miR7716-3p
bdi-miR7716-5p_R3-17L24	bdi-miR7716-5p
bdi-miR7717a-3p_R10-24L24	bdi-miR7717a-3p
bdi-miR7717a-5p_R21-7L23	bdi-miR7717a-5p
bdi-miR7717c-3p_R3-17L24	bdi-miR7717c-3p
bdi-miR7717c-5p_R22-8L24	bdi-miR7717c-5p
bdi-miR7720-3p_R7-21L24	bdi-miR7720-3p
bdi-miR7720-5p_R4-18L24	bdi-miR7720-5p
bdi-miR7721-3p_R7-21L24	bdi-miR7721-3p
bdi-miR7721-5p_R7-21L24	bdi-miR7721-5p
bdi-miR7723b-3p_R20-2L24_8A-T	bdi-miR7723b-3p
bdi-miR7723b-5p_R2-16L24	bdi-miR7723b-5p
bdi-miR7725b-3p.2_R10-24L24	bdi-miR7725b-3p.2
bdi-miR7726a-3p_R20-6L24	bdi-miR7726a-3p
bdi-miR7726b-3p_R4-18L24	bdi-miR7726b-3p
bdi-miR7727-5p_R20-6L24	bdi-miR7727-5p
bdi-miR7729b-3p_R20-6L24	bdi-miR7729b-3p
bdi-miR7730-5p_R17-3L24	bdi-miR7730-5p
bdi-miR7731-3p_R17-3L24	bdi-miR7731-3p
bdi-miR7732-3p_R4-18L21	bdi-miR7732-3p
bdi-miR7732-5p_R4-18L23	bdi-miR7732-5p
bdi-miR7735-3p_R18-4L24	bdi-miR7735-3p
bdi-miR7735-5p_R4-18L24	bdi-miR7735-5p
bdi-miR7736-3p_R15-1L21	bdi-miR7736-3p
bdi-miR7737-3p_R9-23L24	bdi-miR7737-3p
bdi-miR7737-5p_R3-17L24	bdi-miR7737-5p
bdi-miR7738-3p_R1-15L21	bdi-miR7738-3p
bdi-miR7739-5p_R7-21L24	bdi-miR7739-5p
bdi-miR7740-3p_R6-21L21	bdi-miR7740-3p
bdi-miR7741-3p.2_R2-16L21	bdi-miR7741-3p.2
bdi-miR7741-5p.1_R21-3L21_8G-A	bdi-miR7741-5p.1
bdi-miR7742-3p_R2-17L21	bdi-miR7742-3p
bdi-miR7742-5p_R21-7L21	bdi-miR7742-5p
bdi-miR7743-3p_R8-22L24	bdi-miR7743-3p
bdi-miR7743-5p_R1-17L24	bdi-miR7743-5p
bdi-miR7744-3p_R8-22L24	bdi-miR7744-3p
bdi-miR7745-5p_R4-19L24	bdi-miR7745-5p
bdi-miR7746-5p_R16-2L24	bdi-miR7746-5p
bdi-miR7747-3p_R8-22L24	bdi-miR7747-3p
bdi-miR7747-5p_R4-19L24	bdi-miR7747-5p
bdi-miR7748a-3p_R7-22L24	bdi-miR7748a-3p
bdi-miR7748b-3p_R10-24L24	bdi-miR7748b-3p
bdi-miR7749-5p_R2-16L24	bdi-miR7749-5p
bdi-miR7750-3p_R3-17L24	bdi-miR7750-3p
bdi-miR7752-5p_R19-5L24	bdi-miR7752-5p
bdi-miR7755-5p_R6-21L21	bdi-miR7755-5p
bdi-miR7756-3p_R9-23L24	bdi-miR7756-3p
bdi-miR7756-5p_R21-7L23	bdi-miR7756-5p
bdi-miR7757-3p.1_R3-17L21	bdi-miR7757-3p.1
bdi-miR7757-5p.2_R15-1L21	bdi-miR7757-5p.2
bdi-miR7758-5p_R21-3L24_9C-T	bdi-miR7758-5p
bdi-miR7761-5p_R20-6L24	bdi-miR7761-5p
bdi-miR7762-3p_R18-4L24	bdi-miR7762-3p
bdi-miR7764-5p_R17-3L20	bdi-miR7764-5p
bdi-miR7765-3p_R4-18L24	bdi-miR7765-3p
bdi-miR7765-5p_R16-2L23	bdi-miR7765-5p
bdi-miR7767-3p_R5-19L21	bdi-miR7767-3p
bdi-miR7767-5p_R1-20L21_8C-A	bdi-miR7767-5p
bdi-miR7769-3p_R6-20L21	bdi-miR7769-3p
bdi-miR7771-3p_R9-23L24	bdi-miR7771-3p
bdi-miR7772-3p_R5-23L24_16G-A	bdi-miR7772-3p
bdi-miR7772-5p_R6-20L24	bdi-miR7772-5p
bdi-miR7774-3p_R7-21L24	bdi-miR7774-3p
bdi-miR7774-5p_R22-8L24	bdi-miR7774-5p
bdi-miR7775-3p_R3-17L24	bdi-miR7775-3p
bdi-miR7775-5p_R7-21L24	bdi-miR7775-5p
bdi-miR7776-3p.2_R2-17L21	bdi-miR7776-3p.2
bdi-miR7776-5p.1_R6-20L20	bdi-miR7776-5p.1
bdi-miR7776-5p.2_R20-6L21	bdi-miR7776-5p.2
bdi-miR7777-3p.1_R15-1L21	bdi-miR7777-3p.1
bdi-miR7779-5p_R2-16L24	bdi-miR7779-5p
bdi-miR7780-3p_R23-9L24	bdi-miR7780-3p
bdi-miR7780-5p_R8-23L24	bdi-miR7780-5p
bdi-miR7781-3p_R9-23L24	bdi-miR7781-3p
bdi-miR7781-5p_R9-23L24	bdi-miR7781-5p
bdi-miR7782-3p_R4-22L24_17T-A	bdi-miR7782-3p
bdi-miR7782-5p_R6-20L24	bdi-miR7782-5p
bdi-miR7783-3p_R1-15L24	bdi-miR7783-3p
bdi-miR7784b-3p_R6-21L24	bdi-miR7784b-3p
bdi-miR7786-3p_R4-18L24	bdi-miR7786-3p
bdi-miR7786-5p_R2-22L24_7G-A	bdi-miR7786-5p
bdi-miR827-5p_R2-18L22	bdi-miR827-5p
bdi-miR845_R2-19L21	bdi-miR845
bdi-miR9480b_R3-17L21	bdi-miR9480b
bdi-miR9481b_R15-1L21	bdi-miR9481b
bdi-miR9483b_R22-8L24	bdi-miR9483b
bdi-miR9489_R15-1L21	bdi-miR9489
bdi-miR9493_R19-5L24	bdi-miR9493
bdi-miR9494_R16-2L21	bdi-miR9494
bdi-miR9495_R7-21L21	bdi-miR9495
bdi-miR9496_R2-16L22	bdi-miR9496
bdi-miR9498_R18-4L21	bdi-miR9498
bna-miR167b_R1-22L22	bna-miR167b
bna-miR168b	bna-miR168b
bna-miR171g_R4-22L22	bna-miR171g
bna-miR399c_R20-6L21	bna-miR399c
bna-miR6029_R6-20L21	bna-miR6029
bna-miR6030_R21-7L22	bna-miR6030
bna-miR6034_R4-20L21	bna-miR6034
bna-miR6035_R21-7L21	bna-miR6035
bna-miR6036_R10-24L24	bna-miR6036
bol-miR9408_R9-23L23	bol-miR9408
bol-miR9410_R20-6L22	bol-miR9410
bra-miR1140_R16-2L21	bra-miR1140
bra-miR156a-3p_R20-6L21	bra-miR156a-3p
bra-miR156d-3p	bra-miR156d-3p
bra-miR156e-3p_R17-2L23	bra-miR156e-3p
bra-miR158-3p_R1-15L21	bra-miR158-3p
bra-miR158-5p_R5-19L22	bra-miR158-5p
bra-miR162-3p_R1-17L21	bra-miR162-3p
bra-miR162-5p_R6-21L21	bra-miR162-5p
bra-miR164c-5p_6A-G	bra-miR164c-5p
bra-miR164e-3p_R20-6L21	bra-miR164e-3p
bra-miR164e-5p	bra-miR164e-5p
bra-miR168a-5p_R1-19L21	bra-miR168a-5p
bra-miR168c-3p_R1-19L21	bra-miR168c-3p
bra-miR168c-5p	bra-miR168c-5p
bra-miR172c-5p_R16-2L21	bra-miR172c-5p
bra-miR1885a_R4-20L22	bra-miR1885a
bra-miR2111-3p_R19-2L21	bra-miR2111-3p
bra-miR319-3p_R1-20L21_9A-G	bra-miR319-3p
bra-miR319-5p_R7-21L21	bra-miR319-5p
bra-miR395a-3p_R1-19L21_5A-G	bra-miR395a-3p
bra-miR396-3p_R2-18L21	bra-miR396-3p
bra-miR398-3p_R1-18L21	bra-miR398-3p
bra-miR398-5p_R19-5L21	bra-miR398-5p
bra-miR400-3p_R3-18L21	bra-miR400-3p
bra-miR403-3p_R1-20L21_13A-G	bra-miR403-3p
bra-miR403-5p_R1-15L22	bra-miR403-5p
bra-miR408-3p_R6-20L21	bra-miR408-3p
bra-miR5654b_R17-3L21	bra-miR5654b
bra-miR5712_R19-1L21_8T-C	bra-miR5712
bra-miR5717_R1-15L21	bra-miR5717
bra-miR5718_R17-3L22	bra-miR5718
bra-miR5719_R18-4L21	bra-miR5719
bra-miR5720_R2-16L21	bra-miR5720
bra-miR5721_R2-21L21_7G-T	bra-miR5721
bra-miR5724_R15-1L21	bra-miR5724
bra-miR5725_R16-2L21	bra-miR5725
bra-miR6032-5p_R18-4L21	bra-miR6032-5p
bra-miR860-3p_R20-6L21	bra-miR860-3p
bra-miR860-5p_R6-20L21	bra-miR860-5p
bra-miR9408-3p_R5-20L22	bra-miR9408-3p
bra-miR9408-5p_R15-1L21	bra-miR9408-5p
bra-miR9552b-3p_R2-17L21	bra-miR9552b-3p
bra-miR9552b-5p_R4-18L21	bra-miR9552b-5p
bra-miR9553-3p_R15-1L22	bra-miR9553-3p
bra-miR9554-3p_R6-20L21	bra-miR9554-3p
bra-miR9555b-3p_R17-3L21	bra-miR9555b-3p
bra-miR9558-3p_R17-3L22	bra-miR9558-3p
bra-miR9558-5p_R3-17L21	bra-miR9558-5p
bra-miR9559-3p_R21-7L21	bra-miR9559-3p
bra-miR9560b-5p_R22-3L24_16A-G	bra-miR9560b-5p
bra-miR9561-3p_R2-16L22	bra-miR9561-3p
bra-miR9561-5p_R1-17L23	bra-miR9561-5p
bra-miR9563a-3p_R17-3L21	bra-miR9563a-3p
bra-miR9563a-5p_R2-16L21	bra-miR9563a-5p
bra-miR9563b-3p_R4-18L22	bra-miR9563b-3p
bra-miR9563b-5p_R20-6L24	bra-miR9563b-5p
bra-miR9564-5p_R24-10L24	bra-miR9564-5p
bra-miR9565-5p_R7-21L21	bra-miR9565-5p
bra-miR9568-3p_R7-21L21	bra-miR9568-3p
cca-miR156b_R1-20L21_7A-G	cca-miR156b
cca-miR164	cca-miR164
cca-miR171_R4-18L21	cca-miR171
cca-miR390_R1-20L21	cca-miR390
cca-miR393_R1-20L22	cca-miR393
cca-miR396a-3p_R19-1L21	cca-miR396a-3p
cca-miR396c_R18-1L21	cca-miR396c
cca-miR399_R20-6L21	cca-miR399
cca-miR6104_R8-22L24	cca-miR6104
cca-miR6107_R10-24L24	cca-miR6107
cca-miR6108d_R7-21L24	cca-miR6108d
cca-miR6108e-3p_R15-1L23	cca-miR6108e-3p
cca-miR6110-3p_R24-9L24	cca-miR6110-3p
cca-miR6110-5p_R3-21L24_9A-T	cca-miR6110-5p
cca-miR6113_R4-18L22	cca-miR6113
cca-miR6114-3p_R16-2L21	cca-miR6114-3p
cca-miR6114-5p_R7-21L21	cca-miR6114-5p
cca-miR6116-3p_R17-3L21	cca-miR6116-3p
cca-miR6117_R21-3L24_10C-T	cca-miR6117
cca-miR6118-5p_R1-15L22	cca-miR6118-5p
cln-miR162_R1-21L21	cln-miR162
cln-miR166_R2-20L21	cln-miR166
cme-miR156g_R1-18L20	cme-miR156g
cme-miR156j_R2-19L22	cme-miR156j
cme-miR159b_R1-17L21	cme-miR159b
cme-miR164b_R1-16L21	cme-miR164b
cme-miR166i_R1-19L20	cme-miR166i
cme-miR167e_R15-1L21	cme-miR167e
cme-miR169t_8A-G	cme-miR169t
cme-miR1863_R2-20L24	cme-miR1863
cme-miR395c_R1-20L21	cme-miR395c
cme-miR396e_R1-20L21	cme-miR396e
cme-miR398b_R5-21L21	cme-miR398b
cme-miR399e	cme-miR399e
cme-miR399g_R2-21L22_14A-T	cme-miR399g
cme-miR408	cme-miR408
cme-miR530b_R1-19L20	cme-miR530b
cme-miR845_R5-19L22	cme-miR845
cme-miR854_R2-21L21_10A-G	cme-miR854
cpa-miR159b_R1-19L20	cpa-miR159b
cpa-miR160d_R1-20L21	cpa-miR160d
cpa-miR160f-3p	cpa-miR160f-3p
cpa-miR164e	cpa-miR164e
cpa-miR166d_8A-G	cpa-miR166d
cpa-miR167c_R1-21L21	cpa-miR167c
cpa-miR169_R2-20L20	cpa-miR169
cpa-miR319_R1-19L20	cpa-miR319
cpa-miR398_R19-5L21	cpa-miR398
cpa-miR408_R4-21L21	cpa-miR408
cpa-miR8139e_R23-9L24	cpa-miR8139e
cpa-miR8140_R18-4L21	cpa-miR8140
cpa-miR8142_R2-17L24	cpa-miR8142
cpa-miR8143_R2-16L24	cpa-miR8143
cpa-miR8144_R7-22L24	cpa-miR8144
cpa-miR8147_R6-22L24	cpa-miR8147
cpa-miR8149_R5-20L24	cpa-miR8149
cpa-miR8150_R19-5L24	cpa-miR8150
cpa-miR8152_R1-15L21	cpa-miR8152
cpa-miR8154_R2-16L22	cpa-miR8154
cpa-miR8155_R3-19L19	cpa-miR8155
cre-miR1148.1_R20-2L21_8C-G	cre-miR1148.1
cre-miR1150.3_R1-15L21	cre-miR1150.3
cre-miR1151b-3p_R3-17L20	cre-miR1151b-3p
cre-miR1151b-5p_R3-17L21	cre-miR1151b-5p
cre-miR1154-5p_R3-18L20	cre-miR1154-5p
cre-miR1157-5p_R3-22L22_11G-T	cre-miR1157-5p
cre-miR1159.2_R17-3L21	cre-miR1159.2
cre-miR1160.2_R17-2L21	cre-miR1160.2
cre-miR1161b_R3-17L19	cre-miR1161b
cre-miR1164_R7-21L21	cre-miR1164
cre-miR1167_R4-18L20	cre-miR1167
cre-miR1168.1_R7-21L21	cre-miR1168.1
cre-miR1170.1_R1-15L21	cre-miR1170.1
cre-miR1171_R1-19L23_15G-T	cre-miR1171
cre-miR908.2_R20-6L22	cre-miR908.2
cre-miR909.3_R1-15L21	cre-miR909.3
cre-miR911_R2-16L21	cre-miR911
cre-miR919.2_R4-18L21	cre-miR919.2
crt-miR166b_R1-22L22	crt-miR166b
csi-miR162-5p	csi-miR162-5p
csi-miR166d	csi-miR166d
csi-miR3946_R4-18L24	csi-miR3946
csi-miR3947-5p_R16-2L23	csi-miR3947-5p
csi-miR3948_R3-17L24	csi-miR3948
csi-miR3951_R1-15L21	csi-miR3951
csi-miR3952	csi-miR3952
csi-miR3954_R1-21L21	csi-miR3954
csi-miR472_R2-18L21	csi-miR472
csi-miR479_R1-21L22	csi-miR479
csi-miR482a-3p	csi-miR482a-3p
csi-miR530a	csi-miR530a
csi-miR530b_R1-19L21	csi-miR530b
csi-miR535_R20-6L21	csi-miR535
csi-miR857_R5-19L24	csi-miR857
far-miR1134_R8-24L24	far-miR1134
far-miR164b_R1-18L21	far-miR164b
far-miR529_R19-3L21	far-miR529
gar-miR2947_R1-20L22	gar-miR2947
ghr-miR156c_R1-20L20_7A-G	ghr-miR156c
ghr-miR169b_R15-1L21	ghr-miR169b
ghr-miR172	ghr-miR172
ghr-miR2949a-5p	ghr-miR2949a-5p
ghr-miR2949c_R3-17L22	ghr-miR2949c
ghr-miR3476-5p_R1-19L21	ghr-miR3476-5p
ghr-miR399b_R21-7L21	ghr-miR399b
ghr-miR399c_R1-20L21	ghr-miR399c
ghr-miR479_15G-T	ghr-miR479
ghr-miR482b_R6-22L22	ghr-miR482b
ghr-miR7484b_R16-2L24	ghr-miR7484b
ghr-miR7485_R5-19L24	ghr-miR7485
ghr-miR7488_R16-1L21	ghr-miR7488
ghr-miR7493_R15-1L24	ghr-miR7493
ghr-miR7494_R4-18L23	ghr-miR7494
ghr-miR7495b_R15-1L21	ghr-miR7495b
ghr-miR7496b_R10-24L24	ghr-miR7496b
ghr-miR7497_R8-22L23	ghr-miR7497
ghr-miR7501_R1-15L24	ghr-miR7501
ghr-miR7502_R16-2L24	ghr-miR7502
ghr-miR7503_R9-23L24	ghr-miR7503
ghr-miR7504a_R23-9L24	ghr-miR7504a
ghr-miR7504b_R3-18L24	ghr-miR7504b
ghr-miR7505	ghr-miR7505
ghr-miR7508_R5-19L21	ghr-miR7508
ghr-miR7509_R6-20L24	ghr-miR7509
ghr-miR7513_R16-2L21	ghr-miR7513
ghr-miR7514_R23-9L24	ghr-miR7514
gma-miR1507c-3p_R2-20L20_7T-G	gma-miR1507c-3p
gma-miR1507c-5p_R7-21L21	gma-miR1507c-5p
gma-miR1508c_R18-4L21	gma-miR1508c
gma-miR1510a-5p_R6-20L24	gma-miR1510a-5p
gma-miR1510b-5p_R18-2L22	gma-miR1510b-5p
gma-miR1511_R1-17L20	gma-miR1511
gma-miR1512a-3p_R19-5L21	gma-miR1512a-3p
gma-miR1512a-5p_R4-18L22	gma-miR1512a-5p
gma-miR1512c_R5-19L22	gma-miR1512c
gma-miR1513b_R4-18L21	gma-miR1513b
gma-miR1514a-5p_R21-3L21_9T-G	gma-miR1514a-5p
gma-miR1514b-5p_R3-17L21	gma-miR1514b-5p
gma-miR1516a-5p_R1-15L23	gma-miR1516a-5p
gma-miR1518_R7-21L21	gma-miR1518
gma-miR1519_R19-3L22	gma-miR1519
gma-miR1520a_R4-18L23	gma-miR1520a
gma-miR1520b_R17-3L23	gma-miR1520b
gma-miR1520c_R21-3L23_15C-G	gma-miR1520c
gma-miR1520e_R19-1L24_13C-G	gma-miR1520e
gma-miR1520h_R22-8L24	gma-miR1520h
gma-miR1520i_R15-1L24	gma-miR1520i
gma-miR1520j_R19-4L24	gma-miR1520j
gma-miR1520k_R23-8L24	gma-miR1520k
gma-miR1520m_R23-9L24	gma-miR1520m
gma-miR1520n_R24-9L24	gma-miR1520n
gma-miR1520p_R19-3L24	gma-miR1520p
gma-miR1520q_R22-8L24	gma-miR1520q
gma-miR1521a_R1-19L20_5T-C	gma-miR1521a
gma-miR1521b_R23-7L23	gma-miR1521b
gma-miR1523a_R1-15L20	gma-miR1523a
gma-miR1531-5p_R24-10L24	gma-miR1531-5p
gma-miR1533_R17-3L19	gma-miR1533
gma-miR1535b_R7-21L21	gma-miR1535b
gma-miR156g_R2-20L20	gma-miR156g
gma-miR156r_R21-3L21_17C-A	gma-miR156r
gma-miR156s_R1-21L21_7A-G	gma-miR156s
gma-miR156t_R1-19L21	gma-miR156t
gma-miR159a-5p_R21-7L21	gma-miR159a-5p
gma-miR159d_R1-19L21_8T-G	gma-miR159d
gma-miR159e-5p_R1-19L20	gma-miR159e-5p
gma-miR159f-3p_R2-20L21	gma-miR159f-3p
gma-miR167h_R19-1L24	gma-miR167h
gma-miR167i_R18-4L23	gma-miR167i
gma-miR167k_R20-3L22	gma-miR167k
gma-miR169i-3p_R1-15L21	gma-miR169i-3p
gma-miR169j-3p_R5-19L21	gma-miR169j-3p
gma-miR169l-3p_R2-16L22	gma-miR169l-3p
gma-miR169n-3p_R3-17L21	gma-miR169n-3p
gma-miR171d_R4-18L21	gma-miR171d
gma-miR171o-5p_R18-4L21	gma-miR171o-5p
gma-miR171s_R3-21L21	gma-miR171s
gma-miR171t	gma-miR171t
gma-miR172e_R4-22L24	gma-miR172e
gma-miR172j_R21-6L21	gma-miR172j
gma-miR2108b_R1-15L21	gma-miR2108b
gma-miR319c_R1-19L20	gma-miR319c
gma-miR319f_R1-20L20_15C-G	gma-miR319f
gma-miR319i_R1-19L23_6C-T	gma-miR319i
gma-miR319l_R1-22L22	gma-miR319l
gma-miR319n_R1-17L21	gma-miR319n
gma-miR319o_9A-G	gma-miR319o
gma-miR319p_R3-21L21	gma-miR319p
gma-miR319q_R2-19L21	gma-miR319q
gma-miR393b_R5-21L21	gma-miR393b
gma-miR393c-3p	gma-miR393c-3p
gma-miR393k_6A-G	gma-miR393k
gma-miR395g_R1-21L21	gma-miR395g
gma-miR395h_R2-16L21	gma-miR395h
gma-miR395m_R1-19L21	gma-miR395m
gma-miR396d_R1-18L24	gma-miR396d
gma-miR396e_R1-22L22	gma-miR396e
gma-miR396f_R18-4L25	gma-miR396f
gma-miR396g_R21-3L21_8A-C	gma-miR396g
gma-miR396j_R19-2L21	gma-miR396j
gma-miR396k-3p_R2-21L21	gma-miR396k-3p
gma-miR398d_8T-G	gma-miR398d
gma-miR403b_R1-20L21_13A-G	gma-miR403b
gma-miR4340_R15-1L22	gma-miR4340
gma-miR4341_R3-17L24	gma-miR4341
gma-miR4343a_R3-21L24_7C-A	gma-miR4343a
gma-miR4345_R8-22L22	gma-miR4345
gma-miR4351_R19-5L22	gma-miR4351
gma-miR4352a_R10-24L24	gma-miR4352a
gma-miR4354_R17-3L22	gma-miR4354
gma-miR4357_R7-21L24	gma-miR4357
gma-miR4359b_R18-4L24	gma-miR4359b
gma-miR4363_R22-8L22	gma-miR4363
gma-miR4365_R7-21L24	gma-miR4365
gma-miR4370_R5-20L24	gma-miR4370
gma-miR4371b_R16-2L24	gma-miR4371b
gma-miR4371c_R10-24L24	gma-miR4371c
gma-miR4374b_R20-2L22_13T-C	gma-miR4374b
gma-miR4378a_R1-19L24_15G-A	gma-miR4378a
gma-miR4381_R22-8L24	gma-miR4381
gma-miR4382_R7-21L22	gma-miR4382
gma-miR4383_R1-15L24	gma-miR4383
gma-miR4384_R3-17L24	gma-miR4384
gma-miR4388_R7-21L24	gma-miR4388
gma-miR4389_R24-6L24_13T-C	gma-miR4389
gma-miR4391_R22-8L24	gma-miR4391
gma-miR4392_R21-7L22	gma-miR4392
gma-miR4398_R5-19L24	gma-miR4398
gma-miR4399_R8-22L22	gma-miR4399
gma-miR4400_R4-18L24	gma-miR4400
gma-miR4401b_R4-18L21	gma-miR4401b
gma-miR4402_R3-18L24	gma-miR4402
gma-miR4403_R23-9L24	gma-miR4403
gma-miR4405_R8-22L24	gma-miR4405
gma-miR4407_R16-1L22	gma-miR4407
gma-miR4408_R22-8L24	gma-miR4408
gma-miR4409_R5-19L22	gma-miR4409
gma-miR4413b_R1-15L20	gma-miR4413b
gma-miR4415a-5p_R2-17L21	gma-miR4415a-5p
gma-miR4415b-3p_R19-4L21	gma-miR4415b-3p
gma-miR482a-5p_R2-16L22	gma-miR482a-5p
gma-miR482d-3p_R3-22L22_8T-A	gma-miR482d-3p
gma-miR482e_R20-6L21	gma-miR482e
gma-miR4992_R5-19L22	gma-miR4992
gma-miR4993_R7-21L21	gma-miR4993
gma-miR4994-3p_R17-3L21	gma-miR4994-3p
gma-miR4995_R6-21L21	gma-miR4995
gma-miR5030_R5-19L22	gma-miR5030
gma-miR5031_R1-16L21	gma-miR5031
gma-miR5034_R7-21L22	gma-miR5034
gma-miR5037a_R19-5L22	gma-miR5037a
gma-miR5038b_R4-18L21	gma-miR5038b
gma-miR5040_R20-6L21	gma-miR5040
gma-miR5041-3p_R19-5L21	gma-miR5041-3p
gma-miR5042-3p_R4-18L21	gma-miR5042-3p
gma-miR5044_R1-16L22	gma-miR5044
gma-miR5225_R6-20L22	gma-miR5225
gma-miR530e_R1-18L21	gma-miR530e
gma-miR5368_R16-1L19	gma-miR5368
gma-miR5370_R20-6L21	gma-miR5370
gma-miR5372_R4-18L21	gma-miR5372
gma-miR5374-5p_R7-21L21	gma-miR5374-5p
gma-miR5376_R20-6L22	gma-miR5376
gma-miR5377_R6-20L23	gma-miR5377
gma-miR5380b_R1-15L24	gma-miR5380b
gma-miR5380c_R20-2L21_7A-G	gma-miR5380c
gma-miR5559_R4-19L21	gma-miR5559
gma-miR5667-5p_R6-20L21	gma-miR5667-5p
gma-miR5668_R7-21L21	gma-miR5668
gma-miR5670b_R17-3L22	gma-miR5670b
gma-miR5671a_R18-3L21	gma-miR5671a
gma-miR5672_R3-19L21	gma-miR5672
gma-miR5677_R2-16L21	gma-miR5677
gma-miR5762_R5-19L21	gma-miR5762
gma-miR5765_R8-22L24	gma-miR5765
gma-miR5769_R3-17L21	gma-miR5769
gma-miR5770a_R21-7L21	gma-miR5770a
gma-miR5771_R4-18L24	gma-miR5771
gma-miR5772_R17-3L24	gma-miR5772
gma-miR5773_R8-22L22	gma-miR5773
gma-miR5774b_R2-17L21	gma-miR5774b
gma-miR5778_R19-5L22	gma-miR5778
gma-miR5780b_R21-7L22	gma-miR5780b
gma-miR5780d_R17-3L22	gma-miR5780d
gma-miR5781_R1-16L22	gma-miR5781
gma-miR5782_R3-20L21	gma-miR5782
gma-miR6299_R3-17L22	gma-miR6299
gma-miR6300_R1-18L18	gma-miR6300
gma-miR862b_R3-17L19	gma-miR862b
gma-miR9722_R19-5L21	gma-miR9722
gma-miR9723_R4-18L21	gma-miR9723
gma-miR9725_R21-7L21	gma-miR9725
gma-miR9727_R1-15L22	gma-miR9727
gma-miR9728_R17-3L21	gma-miR9728
gma-miR9732_R21-7L21	gma-miR9732
gma-miR9734_R7-21L24	gma-miR9734
gma-miR9735_R24-9L24	gma-miR9735
gma-miR9736_R21-2L21_8T-A	gma-miR9736
gma-miR9737_R3-17L22	gma-miR9737
gma-miR9738_R8-22L22	gma-miR9738
gma-miR9739_R15-1L21	gma-miR9739
gma-miR9740_R1-19L21_14G-A	gma-miR9740
gma-miR9743_R15-1L24	gma-miR9743
gma-miR9744_R3-17L21	gma-miR9744
gma-miR9745_R3-17L24	gma-miR9745
gma-miR9746h_R20-6L24	gma-miR9746h
gma-miR9746i_R6-20L24	gma-miR9746i
gma-miR9749_R21-6L21	gma-miR9749
gma-miR9751_R10-24L24	gma-miR9751
gma-miR9752_R16-2L21	gma-miR9752
gma-miR9755_R2-16L21	gma-miR9755
gma-miR9756_R2-16L22	gma-miR9756
gma-miR9759_R1-15L21	gma-miR9759
gma-miR9760_R3-17L21	gma-miR9760
gma-miR9762_R6-20L21	gma-miR9762
gma-miR9766_R4-18L21	gma-miR9766
gra-miR166c_R6-21L21	gra-miR166c
gra-miR166d_R1-20L21	gra-miR166d
gra-miR167b_R20-1L21_16T-C	gra-miR167b
gra-miR3267_R8-22L22	gra-miR3267
gra-miR3476_R7-21L21	gra-miR3476
gra-miR477_R18-3L21	gra-miR477
gra-miR482_R5-20L22	gra-miR482
gra-miR482c	gra-miR482c
gra-miR5207_R2-19L24	gra-miR5207
gra-miR530b_R1-15L21	gra-miR530b
gra-miR5741_R5-19L21	gra-miR5741
gra-miR7484e_R1-15L21	gra-miR7484e
gra-miR7484i_R6-21L21	gra-miR7484i
gra-miR7484j_R2-16L23	gra-miR7484j
gra-miR7484k_R24-3L24	gra-miR7484k
gra-miR7484l_R1-17L23	gra-miR7484l
gra-miR7484m_R19-5L21	gra-miR7484m
gra-miR7484n_R4-18L24	gra-miR7484n
gra-miR7486c_R20-6L24	gra-miR7486c
gra-miR7486e_R6-20L24	gra-miR7486e
gra-miR7486i_R16-2L23	gra-miR7486i
gra-miR7492m_R3-17L24	gra-miR7492m
gra-miR7493b_R1-15L24	gra-miR7493b
gra-miR7494b_R1-19L23_12C-A	gra-miR7494b
gra-miR7494c_R2-16L24	gra-miR7494c
gra-miR7502d_R24-9L24	gra-miR7502d
gra-miR7502e_R21-6L21	gra-miR7502e
gra-miR7502f_R21-7L21	gra-miR7502f
gra-miR7503b_R6-20L24	gra-miR7503b
gra-miR7504c_R20-6L24	gra-miR7504c
gra-miR7504f_R8-22L24	gra-miR7504f
gra-miR7504g_R3-17L24	gra-miR7504g
gra-miR7504h_R7-22L24	gra-miR7504h
gra-miR7505b	gra-miR7505b
gra-miR7584e_R3-17L21	gra-miR7584e
gra-miR8632_R2-17L21	gra-miR8632
gra-miR8633_R1-20L22_12A-T	gra-miR8633
gra-miR8634_R5-21L21	gra-miR8634
gra-miR8635_R16-2L21	gra-miR8635
gra-miR8637_R24-9L24	gra-miR8637
gra-miR8639e_R22-8L24	gra-miR8639e
gra-miR8640_R19-5L21	gra-miR8640
gra-miR8641_R1-15L24	gra-miR8641
gra-miR8644_R3-18L21	gra-miR8644
gra-miR8645_R1-15L22	gra-miR8645
gra-miR8646_R16-2L21	gra-miR8646
gra-miR8647_R1-16L21	gra-miR8647
gra-miR8651_R20-6L24	gra-miR8651
gra-miR8653b_R2-17L21	gra-miR8653b
gra-miR8654c_R24-4L24_8T-C	gra-miR8654c
gra-miR8655_R7-21L21	gra-miR8655
gra-miR8657b_R10-24L24	gra-miR8657b
gra-miR8659b_R10-24L24	gra-miR8659b
gra-miR8660_R20-6L23	gra-miR8660
gra-miR8662_R9-23L24	gra-miR8662
gra-miR8663a_R24-9L24	gra-miR8663a
gra-miR8663b_R6-20L23	gra-miR8663b
gra-miR8665_R24-10L24	gra-miR8665
gra-miR8669_R17-1L24	gra-miR8669
gra-miR8672_R1-19L24_15T-A	gra-miR8672
gra-miR8674a_R17-3L24	gra-miR8674a
gra-miR8674b_R8-22L24	gra-miR8674b
gra-miR8674c_R3-17L24	gra-miR8674c
gra-miR8675a_R10-24L24	gra-miR8675a
gra-miR8676_R15-1L23	gra-miR8676
gra-miR8677_12G-T	gra-miR8677
gra-miR8678_R3-21L21	gra-miR8678
gra-miR8679_R20-6L24	gra-miR8679
gra-miR8681_R2-16L22	gra-miR8681
gra-miR8684_R2-16L21	gra-miR8684
gra-miR8685_R17-2L24	gra-miR8685
gra-miR8687_R19-5L24	gra-miR8687
gra-miR8689_R6-20L24	gra-miR8689
gra-miR8690_R16-2L24	gra-miR8690
gra-miR8691_R2-18L24	gra-miR8691
gra-miR8693_R17-3L24	gra-miR8693
gra-miR8697_R10-24L24	gra-miR8697
gra-miR8699_R18-4L24	gra-miR8699
gra-miR8703c_R2-16L24	gra-miR8703c
gra-miR8705_R8-22L23	gra-miR8705
gra-miR8706b_R5-21L24	gra-miR8706b
gra-miR8708_R22-8L23	gra-miR8708
gra-miR8709b_R21-7L24	gra-miR8709b
gra-miR8710b_R5-19L20	gra-miR8710b
gra-miR8711_R9-24L24	gra-miR8711
gra-miR8713_R1-15L24	gra-miR8713
gra-miR8714_R1-15L21	gra-miR8714
gra-miR8716_R8-22L24	gra-miR8716
gra-miR8717_R15-1L24	gra-miR8717
gra-miR8722_R16-2L22	gra-miR8722
gra-miR8726_R4-18L21	gra-miR8726
gra-miR8727_R19-5L23	gra-miR8727
gra-miR8730_R19-4L24	gra-miR8730
gra-miR8731_R15-1L21	gra-miR8731
gra-miR8737_R2-20L24_16A-C	gra-miR8737
gra-miR8738b_R22-8L23	gra-miR8738b
gra-miR8740_R3-17L21	gra-miR8740
gra-miR8741_R7-21L21	gra-miR8741
gra-miR8742b_R18-3L21	gra-miR8742b
gra-miR8743b_R1-15L24	gra-miR8743b
gra-miR8744_R4-18L24	gra-miR8744
gra-miR8746_R6-20L21	gra-miR8746
gra-miR8748_R16-2L24	gra-miR8748
gra-miR8751a_R2-17L24	gra-miR8751a
gra-miR8751b_R1-15L24	gra-miR8751b
gra-miR8752_R2-16L21	gra-miR8752
gra-miR8754_R22-8L24	gra-miR8754
gra-miR8756_R1-20L24_7G-A	gra-miR8756
gra-miR8758_R9-23L24	gra-miR8758
gra-miR8762a_R6-22L24	gra-miR8762a
gra-miR8762d_R2-16L24	gra-miR8762d
gra-miR8762e_R5-19L24	gra-miR8762e
gra-miR8763_R9-23L23	gra-miR8763
gra-miR8766_R10-24L24	gra-miR8766
gra-miR8767b_R5-21L21	gra-miR8767b
gra-miR8767c_R3-17L21	gra-miR8767c
gra-miR8769_R1-16L24	gra-miR8769
gra-miR8770_R15-1L24	gra-miR8770
gra-miR8771d_R1-15L21	gra-miR8771d
gra-miR8772_R1-15L21	gra-miR8772
gra-miR8773_R5-23L23_10C-G	gra-miR8773
gra-miR8774_R19-4L24	gra-miR8774
gra-miR8776d_R17-3L24	gra-miR8776d
gra-miR8777_R5-19L20	gra-miR8777
gra-miR8778_R5-19L24	gra-miR8778
gra-miR8780_R16-2L24	gra-miR8780
gra-miR8781a_R18-4L24	gra-miR8781a
gra-miR8781b_R22-8L24	gra-miR8781b
gra-miR8782_R1-17L21	gra-miR8782
gra-miR8784_R21-7L24	gra-miR8784
gra-miR8787_R3-17L23	gra-miR8787
gso-miR1507b_R16-2L22	gso-miR1507b
han-miR3630-3p_R5-20L22	han-miR3630-3p
han-miR3630-5p_R1-15L22	han-miR3630-5p
hbr-miR159b_R1-19L21_12A-T	hbr-miR159b
hbr-miR2118_R20-6L21	hbr-miR2118
hbr-miR396a_R1-21L21	hbr-miR396a
hbr-miR398_6G-A	hbr-miR398
hbr-miR408a_R1-15L22	hbr-miR408a
hbr-miR482b_R1-15L21	hbr-miR482b
hbr-miR6167_R5-20L20	hbr-miR6167
hbr-miR6168_R4-19L21	hbr-miR6168
hbr-miR6169_R5-19L21	hbr-miR6169
hbr-miR6170_R16-2L21	hbr-miR6170
hbr-miR6171_R21-7L21	hbr-miR6171
hbr-miR6173_R20-1L20	hbr-miR6173
hbr-miR6483_R1-22L22_17A-G	hbr-miR6483
hbr-miR6485_R3-17L20	hbr-miR6485
hbr-miR9386_R1-15L22	hbr-miR9386
hci-miR156a_R1-20L20_7A-G	hci-miR156a
hci-miR164a_R5-20L21	hci-miR164a
hvu-miR1130_R4-18L21	hvu-miR1130
hvu-miR156b_R3-21L21_7A-G	hvu-miR156b
hvu-miR444b_R3-17L21	hvu-miR444b
hvu-miR5048b_R1-20L22	hvu-miR5048b
hvu-miR5049c_R7-22L23	hvu-miR5049c
hvu-miR5049e_R19-5L21	hvu-miR5049e
hvu-miR5049f_R1-15L21	hvu-miR5049f
hvu-miR5050_R18-4L21	hvu-miR5050
hvu-miR5051_R17-3L21	hvu-miR5051
hvu-miR6180_R18-3L20	hvu-miR6180
hvu-miR6182_R21-5L22	hvu-miR6182
hvu-miR6188_R1-17L22	hvu-miR6188
hvu-miR6190_R7-21L21	hvu-miR6190
hvu-miR6191_R1-20L20_6T-A	hvu-miR6191
hvu-miR6192_R8-22L22	hvu-miR6192
hvu-miR6194_R1-15L21	hvu-miR6194
hvu-miR6196_R21-6L21	hvu-miR6196
hvu-miR6198_R6-20L22	hvu-miR6198
hvu-miR6199_R17-3L23	hvu-miR6199
hvu-miR6200_R16-1L21	hvu-miR6200
hvu-miR6207_R6-21L21	hvu-miR6207
hvu-miR6212_R4-19L21	hvu-miR6212
hvu-miR6214_R20-1L20_8C-T	hvu-miR6214
lja-miR1507b_R1-16L21	lja-miR1507b
lja-miR171c_R19-1L21_14G-T	lja-miR171c
lja-miR171d-3p_R1-17L21	lja-miR171d-3p
lja-miR171d-5p_R1-20L21	lja-miR171d-5p
lja-miR397_R19-1L21	lja-miR397
lja-miR408_R1-15L21	lja-miR408
lja-miR7520_R2-16L21	lja-miR7520
lja-miR7521_R18-4L21	lja-miR7521
lja-miR7522_R20-6L22	lja-miR7522
lja-miR7526h_R21-7L21	lja-miR7526h
lja-miR7528_R4-22L22_18A-G	lja-miR7528
lja-miR7530_R22-8L22	lja-miR7530
lja-miR7531_R19-4L21	lja-miR7531
lja-miR7533b_R5-21L21	lja-miR7533b
lja-miR7534_R20-6L21	lja-miR7534
lja-miR7535_R2-16L19	lja-miR7535
lja-miR7536b_R1-15L19	lja-miR7536b
lja-miR7538_R18-3L20	lja-miR7538
lja-miR7539_R4-18L21	lja-miR7539
lja-miR7541_R21-4L21	lja-miR7541
lja-miR7543_R3-17L20	lja-miR7543
lja-miR7545_R3-17L19	lja-miR7545
lus-miR159a_R2-20L21	lus-miR159a
lus-miR159b_R1-21L21	lus-miR159b
lus-miR159c_R1-21L21	lus-miR159c
lus-miR160g	lus-miR160g
lus-miR166b_R1-21L21	lus-miR166b
lus-miR166k_R1-22L22	lus-miR166k
lus-miR167a_14A-G	lus-miR167a
lus-miR171d_R1-21L21_10T-A	lus-miR171d
lus-miR398e	lus-miR398e
lus-miR398f	lus-miR398f
mdm-miR1511_R3-18L21	mdm-miR1511
mdm-miR156ae	mdm-miR156ae
mdm-miR156s_R1-15L21	mdm-miR156s
mdm-miR156w	mdm-miR156w
mdm-miR159c_R4-18L21	mdm-miR159c
mdm-miR169f_R17-3L22	mdm-miR169f
mdm-miR171b	mdm-miR171b
mdm-miR2118c	mdm-miR2118c
mdm-miR319c_R21-7L21	mdm-miR319c
mdm-miR3627c_R3-20L20	mdm-miR3627c
mdm-miR393f_R19-4L21	mdm-miR393f
mdm-miR396a_R1-20L21	mdm-miR396a
mdm-miR477a_R1-20L21	mdm-miR477a
mdm-miR477b_R1-20L22	mdm-miR477b
mdm-miR482a-5p_R6-20L22	mdm-miR482a-5p
mdm-miR482b_R1-15L22	mdm-miR482b
mdm-miR482c_R6-20L22	mdm-miR482c
mdm-miR482d_R7-21L21	mdm-miR482d
mdm-miR5225c_R8-22L22	mdm-miR5225c
mdm-miR535c_R5-19L21	mdm-miR535c
mdm-miR7122b_R6-21L22	mdm-miR7122b
mdm-miR7123b_R1-15L21	mdm-miR7123b
mdm-miR858_R1-18L21	mdm-miR858
mes-miR1446_R1-17L20	mes-miR1446
mes-miR156k_R21-1L21	mes-miR156k
mes-miR159d_R2-20L21	mes-miR159d
mes-miR160c	mes-miR160c
mes-miR160h	mes-miR160h
mes-miR166h_R2-22L22	mes-miR166h
mes-miR166i_R1-19L21	mes-miR166i
mes-miR169m	mes-miR169m
mes-miR169n_R1-20L21	mes-miR169n
mes-miR169z_R7-21L21	mes-miR169z
mes-miR319h_R1-20L21	mes-miR319h
mes-miR393d	mes-miR393d
mes-miR394c_R1-21L22	mes-miR394c
mes-miR395e_R16-2L21	mes-miR395e
mes-miR399f_R5-21L21	mes-miR399f
mes-miR477e_R3-20L20	mes-miR477e
mes-miR477g_R1-20L20_13G-C	mes-miR477g
mes-miR477h_R1-20L21	mes-miR477h
mes-miR477i_R1-20L21_6C-T	mes-miR477i
mes-miR482_R3-19L22	mes-miR482
mes-miR530b_R1-20L20	mes-miR530b
mes-miR535a_R1-21L21	mes-miR535a
mes-miR535b	mes-miR535b
mes-miR828b_R1-17L22	mes-miR828b
mtr-miR1507-3p_R18-2L22	mtr-miR1507-3p
mtr-miR156b-3p	mtr-miR156b-3p
mtr-miR156d-3p_R9-23L23	mtr-miR156d-3p
mtr-miR156g-3p_R3-17L21	mtr-miR156g-3p
mtr-miR156i-3p_R1-20L23	mtr-miR156i-3p
mtr-miR156j_R1-20L20	mtr-miR156j
mtr-miR166b	mtr-miR166b
mtr-miR166d_R1-16L21	mtr-miR166d
mtr-miR166e-5p	mtr-miR166e-5p
mtr-miR167b-3p_R3-17L20	mtr-miR167b-3p
mtr-miR168a_R3-21L21	mtr-miR168a
mtr-miR169j_R15-1L21	mtr-miR169j
mtr-miR169l-3p_R18-4L22	mtr-miR169l-3p
mtr-miR171a	mtr-miR171a
mtr-miR171c_R4-21L21	mtr-miR171c
mtr-miR172c-5p_R2-21L21	mtr-miR172c-5p
mtr-miR2089-3p_R2-16L22	mtr-miR2089-3p
mtr-miR2089-5p_R2-16L22	mtr-miR2089-5p
mtr-miR2118_R17-1L22	mtr-miR2118
mtr-miR2586a_R18-4L21	mtr-miR2586a
mtr-miR2589_R1-15L22	mtr-miR2589
mtr-miR2590g_R5-19L24	mtr-miR2590g
mtr-miR2590j_R2-16L24	mtr-miR2590j
mtr-miR2592a-3p_R4-18L21	mtr-miR2592a-3p
mtr-miR2592bg_R21-6L21	mtr-miR2592bg
mtr-miR2592bl-3p_R17-2L21	mtr-miR2592bl-3p
mtr-miR2592bl-5p_R16-2L22	mtr-miR2592bl-5p
mtr-miR2592bn-5p_R21-7L22	mtr-miR2592bn-5p
mtr-miR2592bp-3p_R19-5L21	mtr-miR2592bp-3p
mtr-miR2593c_R19-5L21	mtr-miR2593c
mtr-miR2595_R6-20L21	mtr-miR2595
mtr-miR2596_R20-5L21	mtr-miR2596
mtr-miR2598_R15-1L21	mtr-miR2598
mtr-miR2600a_R17-2L21	mtr-miR2600a
mtr-miR2601_R2-16L22	mtr-miR2601
mtr-miR2603_R20-6L22	mtr-miR2603
mtr-miR2604_R19-5L21	mtr-miR2604
mtr-miR2606b_R2-20L21_6T-A	mtr-miR2606b
mtr-miR2606c_R22-8L24	mtr-miR2606c
mtr-miR2607_R2-16L21	mtr-miR2607
mtr-miR2608_R5-19L22	mtr-miR2608
mtr-miR2616_R1-16L22	mtr-miR2616
mtr-miR2619b-5p_R5-19L21	mtr-miR2619b-5p
mtr-miR2621_R4-18L22	mtr-miR2621
mtr-miR2622_R3-17L22	mtr-miR2622
mtr-miR2623_R1-16L21	mtr-miR2623
mtr-miR2630v_R16-2L21	mtr-miR2630v
mtr-miR2633_R18-4L21	mtr-miR2633
mtr-miR2638b_R17-2L21	mtr-miR2638b
mtr-miR2639_R18-4L21	mtr-miR2639
mtr-miR2643b-5p_R4-18L21	mtr-miR2643b-5p
mtr-miR2644_R7-21L21	mtr-miR2644
mtr-miR2645_R15-1L21	mtr-miR2645
mtr-miR2646b_R6-20L21	mtr-miR2646b
mtr-miR2648_R15-1L21	mtr-miR2648
mtr-miR2649_R17-3L21	mtr-miR2649
mtr-miR2650_R1-15L22	mtr-miR2650
mtr-miR2655b_R4-18L21	mtr-miR2655b
mtr-miR2657_R7-21L22	mtr-miR2657
mtr-miR2661_R1-20L21_12A-G	mtr-miR2661
mtr-miR2666_R17-3L21	mtr-miR2666
mtr-miR2673b_R18-3L22	mtr-miR2673b
mtr-miR2675_R7-21L21	mtr-miR2675
mtr-miR2676f_R2-16L21	mtr-miR2676f
mtr-miR2677_R22-8L22	mtr-miR2677
mtr-miR319a-5p_R18-1L21	mtr-miR319a-5p
mtr-miR319c-3p_17T-C	mtr-miR319c-3p
mtr-miR319c-5p_R21-7L21	mtr-miR319c-5p
mtr-miR319d-5p_R18-1L21	mtr-miR319d-5p
mtr-miR395b_R2-21L21	mtr-miR395b
mtr-miR395k_R2-21L21	mtr-miR395k
mtr-miR399t-5p_R20-5L23	mtr-miR399t-5p
mtr-miR408-5p_R6-20L21	mtr-miR408-5p
mtr-miR4414b_R1-17L21	mtr-miR4414b
mtr-miR482-3p_R21-6L21	mtr-miR482-3p
mtr-miR5204_R3-17L21	mtr-miR5204
mtr-miR5206b_R17-3L22	mtr-miR5206b
mtr-miR5207_R2-16L23	mtr-miR5207
mtr-miR5208c_R4-22L23_11T-G	mtr-miR5208c
mtr-miR5210_R8-22L22	mtr-miR5210
mtr-miR5212-3p_R4-18L21	mtr-miR5212-3p
mtr-miR5212-5p_R8-22L22	mtr-miR5212-5p
mtr-miR5213-3p_R15-1L21	mtr-miR5213-3p
mtr-miR5214-3p_R16-2L22	mtr-miR5214-3p
mtr-miR5214-5p_R21-7L21	mtr-miR5214-5p
mtr-miR5217_R8-22L22	mtr-miR5217
mtr-miR5219_R4-19L22	mtr-miR5219
mtr-miR5223_R15-1L22	mtr-miR5223
mtr-miR5224a_R2-16L22	mtr-miR5224a
mtr-miR5224b_R5-19L22	mtr-miR5224b
mtr-miR5225c_R21-7L22	mtr-miR5225c
mtr-miR5226_R2-16L22	mtr-miR5226
mtr-miR5227_R7-21L22	mtr-miR5227
mtr-miR5228_R1-19L21_5G-A	mtr-miR5228
mtr-miR5229b_R4-18L21	mtr-miR5229b
mtr-miR5230_R6-20L21	mtr-miR5230
mtr-miR5234_R6-21L21	mtr-miR5234
mtr-miR5235b_R3-17L21	mtr-miR5235b
mtr-miR5237_R1-16L21	mtr-miR5237
mtr-miR5238_R20-6L21	mtr-miR5238
mtr-miR5239_R3-17L21	mtr-miR5239
mtr-miR5240_R5-19L21	mtr-miR5240
mtr-miR5241c_R7-21L21	mtr-miR5241c
mtr-miR5243_R1-15L21	mtr-miR5243
mtr-miR5244_R1-19L21_7A-T	mtr-miR5244
mtr-miR5246_R5-20L21	mtr-miR5246
mtr-miR5251_R5-19L21	mtr-miR5251
mtr-miR5255_R6-21L21	mtr-miR5255
mtr-miR5256_R3-17L21	mtr-miR5256
mtr-miR5258_R18-4L21	mtr-miR5258
mtr-miR5259_R15-1L21	mtr-miR5259
mtr-miR5261_R3-17L21	mtr-miR5261
mtr-miR5263_R19-5L21	mtr-miR5263
mtr-miR5264_R2-18L20	mtr-miR5264
mtr-miR5265_R1-19L20_12G-C	mtr-miR5265
mtr-miR5267n_R5-19L24	mtr-miR5267n
mtr-miR5268b_R23-9L24	mtr-miR5268b
mtr-miR5269a_R1-15L24	mtr-miR5269a
mtr-miR5269b_R22-8L24	mtr-miR5269b
mtr-miR5270b_R23-9L24	mtr-miR5270b
mtr-miR5272e_R3-17L24	mtr-miR5272e
mtr-miR5272f_R2-21L24_17G-T	mtr-miR5272f
mtr-miR5273_R2-16L24	mtr-miR5273
mtr-miR5276_R17-3L24	mtr-miR5276
mtr-miR5281a_R20-6L24	mtr-miR5281a
mtr-miR5282_R2-21L24_15G-T	mtr-miR5282
mtr-miR5284g_R9-23L24	mtr-miR5284g
mtr-miR5285c_R4-19L24	mtr-miR5285c
mtr-miR5286a_R15-1L24	mtr-miR5286a
mtr-miR5288_R3-17L24	mtr-miR5288
mtr-miR5290_R2-22L24_11G-A	mtr-miR5290
mtr-miR5291c_R10-24L24	mtr-miR5291c
mtr-miR5292b_R23-9L24	mtr-miR5292b
mtr-miR5293_R3-18L24	mtr-miR5293
mtr-miR5294c_R5-20L24	mtr-miR5294c
mtr-miR5295d_R4-18L24	mtr-miR5295d
mtr-miR5296_R5-19L24	mtr-miR5296
mtr-miR5297_R10-24L24	mtr-miR5297
mtr-miR5298a_R9-23L24	mtr-miR5298a
mtr-miR5298c_R2-16L24	mtr-miR5298c
mtr-miR5298d_R19-4L24	mtr-miR5298d
mtr-miR5299_R17-3L24	mtr-miR5299
mtr-miR5554c-3p_R22-8L22	mtr-miR5554c-3p
mtr-miR5555-3p_R21-7L21	mtr-miR5555-3p
mtr-miR5557-3p_R5-19L21	mtr-miR5557-3p
mtr-miR5558-3p_R3-17L21	mtr-miR5558-3p
mtr-miR5558-5p_R3-21L21_17C-G	mtr-miR5558-5p
mtr-miR5561-3p_R16-2L21	mtr-miR5561-3p
mtr-miR5561-5p_R17-2L21	mtr-miR5561-5p
mtr-miR5562-3p_R1-15L19	mtr-miR5562-3p
mtr-miR5742_R7-21L21	mtr-miR5742
mtr-miR5745b_R16-1L21	mtr-miR5745b
mtr-miR5747_R22-8L24	mtr-miR5747
mtr-miR5750_R21-6L24	mtr-miR5750
mtr-miR5752b_R2-16L21	mtr-miR5752b
mtr-miR5753_R17-3L21	mtr-miR5753
mtr-miR5754_R22-7L22	mtr-miR5754
mtr-miR5756_R20-6L21	mtr-miR5756
mtr-miR5758_R2-16L21	mtr-miR5758
mtr-miR5760_R7-21L24	mtr-miR5760
mtr-miR7696c-5p_R21-7L21	mtr-miR7696c-5p
mtr-miR7696d-3p_R7-21L21	mtr-miR7696d-3p
mtr-miR7697-3p_R20-6L21	mtr-miR7697-3p
mtr-miR7697-5p_R19-4L21	mtr-miR7697-5p
mtr-miR7698-3p_R2-16L21	mtr-miR7698-3p
mtr-miR7698-5p_R17-3L21	mtr-miR7698-5p
mtr-miR7700-5p_R6-20L21	mtr-miR7700-5p
mtr-miR7701-3p_R19-5L21	mtr-miR7701-3p
novel-m0001-3p	novel-m0001-3p
novel-m0002-5p	novel-m0002-5p
novel-m0003-3p	novel-m0003-3p
novel-m0003-5p	novel-m0003-5p
novel-m0004-3p	novel-m0004-3p
novel-m0004-5p	novel-m0004-5p
novel-m0005-3p	novel-m0005-3p
novel-m0005-5p	novel-m0005-5p
novel-m0006-5p	novel-m0006-5p
novel-m0007-5p	novel-m0007-5p
novel-m0009-5p	novel-m0009-5p
novel-m0011-5p	novel-m0011-5p
novel-m0013-5p	novel-m0013-5p
novel-m0014-5p	novel-m0014-5p
novel-m0017-5p	novel-m0017-5p
novel-m0018-5p	novel-m0018-5p
novel-m0020-3p	novel-m0020-3p
novel-m0020-5p	novel-m0020-5p
novel-m0025-3p	novel-m0025-3p
novel-m0025-5p	novel-m0025-5p
novel-m0026-5p	novel-m0026-5p
novel-m0027-3p	novel-m0027-3p
novel-m0027-5p	novel-m0027-5p
novel-m0028-5p	novel-m0028-5p
novel-m0029-5p	novel-m0029-5p
novel-m0030-5p	novel-m0030-5p
novel-m0031-5p	novel-m0031-5p
novel-m0032-3p	novel-m0032-3p
novel-m0032-5p	novel-m0032-5p
novel-m0033-5p	novel-m0033-5p
novel-m0034-3p	novel-m0034-3p
novel-m0034-5p	novel-m0034-5p
novel-m0035-5p	novel-m0035-5p
novel-m0038-5p	novel-m0038-5p
novel-m0039-5p	novel-m0039-5p
novel-m0040-5p	novel-m0040-5p
novel-m0041-5p	novel-m0041-5p
novel-m0042-5p	novel-m0042-5p
novel-m0044-5p	novel-m0044-5p
novel-m0048-5p	novel-m0048-5p
novel-m0050-5p	novel-m0050-5p
novel-m0052-5p	novel-m0052-5p
novel-m0053-5p	novel-m0053-5p
novel-m0054-5p	novel-m0054-5p
novel-m0055-5p	novel-m0055-5p
novel-m0057-5p	novel-m0057-5p
novel-m0058-5p	novel-m0058-5p
novel-m0059-5p	novel-m0059-5p
novel-m0061-3p	novel-m0061-3p
novel-m0061-5p	novel-m0061-5p
novel-m0062-5p	novel-m0062-5p
novel-m0064-5p	novel-m0064-5p
novel-m0066-5p	novel-m0066-5p
novel-m0067-5p	novel-m0067-5p
novel-m0068-3p	novel-m0068-3p
novel-m0068-5p	novel-m0068-5p
novel-m0069-5p	novel-m0069-5p
novel-m0071-5p	novel-m0071-5p
novel-m0072-3p	novel-m0072-3p
novel-m0072-5p	novel-m0072-5p
novel-m0075-5p	novel-m0075-5p
novel-m0076-3p	novel-m0076-3p
novel-m0076-5p	novel-m0076-5p
novel-m0077-3p	novel-m0077-3p
novel-m0077-5p	novel-m0077-5p
novel-m0078-5p	novel-m0078-5p
novel-m0079-5p	novel-m0079-5p
novel-m0080-3p	novel-m0080-3p
novel-m0080-5p	novel-m0080-5p
novel-m0081-3p	novel-m0081-3p
novel-m0081-5p	novel-m0081-5p
novel-m0082-5p	novel-m0082-5p
novel-m0084-5p	novel-m0084-5p
novel-m0085-5p	novel-m0085-5p
novel-m0086-5p	novel-m0086-5p
novel-m0087-5p	novel-m0087-5p
novel-m0088-5p	novel-m0088-5p
novel-m0091-5p	novel-m0091-5p
novel-m0092-3p	novel-m0092-3p
novel-m0092-5p	novel-m0092-5p
novel-m0093-5p	novel-m0093-5p
novel-m0095-5p	novel-m0095-5p
novel-m0098-5p	novel-m0098-5p
novel-m0099-5p	novel-m0099-5p
novel-m0100-5p	novel-m0100-5p
novel-m0101-5p	novel-m0101-5p
novel-m0102-5p	novel-m0102-5p
novel-m0105-5p	novel-m0105-5p
novel-m0106-3p	novel-m0106-3p
novel-m0106-5p	novel-m0106-5p
novel-m0107-5p	novel-m0107-5p
novel-m0108-5p	novel-m0108-5p
novel-m0109-5p	novel-m0109-5p
novel-m0111-5p	novel-m0111-5p
novel-m0115-5p	novel-m0115-5p
novel-m0116-3p	novel-m0116-3p
novel-m0116-5p	novel-m0116-5p
novel-m0118-5p	novel-m0118-5p
novel-m0120-5p	novel-m0120-5p
novel-m0122-3p	novel-m0122-3p
novel-m0122-5p	novel-m0122-5p
novel-m0123-5p	novel-m0123-5p
novel-m0124-3p	novel-m0124-3p
novel-m0124-5p	novel-m0124-5p
novel-m0126-5p	novel-m0126-5p
novel-m0127-5p	novel-m0127-5p
novel-m0128-5p	novel-m0128-5p
novel-m0130-5p	novel-m0130-5p
novel-m0131-5p	novel-m0131-5p
novel-m0133-5p	novel-m0133-5p
novel-m0134-5p	novel-m0134-5p
novel-m0135-5p	novel-m0135-5p
novel-m0136-3p	novel-m0136-3p
novel-m0136-5p	novel-m0136-5p
novel-m0137-5p	novel-m0137-5p
novel-m0140-5p	novel-m0140-5p
novel-m0141-3p	novel-m0141-3p
novel-m0141-5p	novel-m0141-5p
novel-m0143-5p	novel-m0143-5p
novel-m0144-5p	novel-m0144-5p
novel-m0145-5p	novel-m0145-5p
novel-m0146-5p	novel-m0146-5p
novel-m0149-5p	novel-m0149-5p
novel-m0150-5p	novel-m0150-5p
novel-m0151-5p	novel-m0151-5p
novel-m0153-3p	novel-m0153-3p
novel-m0153-5p	novel-m0153-5p
novel-m0154-5p	novel-m0154-5p
novel-m0156-5p	novel-m0156-5p
novel-m0157-5p	novel-m0157-5p
novel-m0158-5p	novel-m0158-5p
novel-m0159-5p	novel-m0159-5p
novel-m0161-5p	novel-m0161-5p
novel-m0164-5p	novel-m0164-5p
novel-m0165-5p	novel-m0165-5p
novel-m0167-5p	novel-m0167-5p
novel-m0168-5p	novel-m0168-5p
novel-m0170-5p	novel-m0170-5p
novel-m0171-5p	novel-m0171-5p
novel-m0172-5p	novel-m0172-5p
novel-m0176-5p	novel-m0176-5p
novel-m0177-5p	novel-m0177-5p
novel-m0178-5p	novel-m0178-5p
novel-m0179-5p	novel-m0179-5p
novel-m0182-5p	novel-m0182-5p
novel-m0183-5p	novel-m0183-5p
novel-m0184-5p	novel-m0184-5p
novel-m0185-5p	novel-m0185-5p
novel-m0186-5p	novel-m0186-5p
novel-m0187-5p	novel-m0187-5p
novel-m0188-5p	novel-m0188-5p
novel-m0189-5p	novel-m0189-5p
novel-m0190-5p	novel-m0190-5p
novel-m0192-5p	novel-m0192-5p
novel-m0193-5p	novel-m0193-5p
novel-m0194-5p	novel-m0194-5p
novel-m0199-5p	novel-m0199-5p
novel-m0204-5p	novel-m0204-5p
novel-m0205-5p	novel-m0205-5p
novel-m0206-5p	novel-m0206-5p
novel-m0207-5p	novel-m0207-5p
novel-m0208-5p	novel-m0208-5p
novel-m0209-5p	novel-m0209-5p
novel-m0210-5p	novel-m0210-5p
novel-m0211-3p	novel-m0211-3p
novel-m0211-5p	novel-m0211-5p
novel-m0213-5p	novel-m0213-5p
novel-m0214-5p	novel-m0214-5p
novel-m0216-5p	novel-m0216-5p
novel-m0219-5p	novel-m0219-5p
novel-m0222-5p	novel-m0222-5p
novel-m0224-5p	novel-m0224-5p
novel-m0230-5p	novel-m0230-5p
novel-m0234-5p	novel-m0234-5p
novel-m0235-5p	novel-m0235-5p
novel-m0237-5p	novel-m0237-5p
novel-m0239-5p	novel-m0239-5p
novel-m0240-5p	novel-m0240-5p
novel-m0241-5p	novel-m0241-5p
novel-m0244-3p	novel-m0244-3p
novel-m0244-5p	novel-m0244-5p
novel-m0245-3p	novel-m0245-3p
novel-m0245-5p	novel-m0245-5p
novel-m0248-5p	novel-m0248-5p
novel-m0251-5p	novel-m0251-5p
novel-m0252-5p	novel-m0252-5p
novel-m0253-5p	novel-m0253-5p
novel-m0254-5p	novel-m0254-5p
novel-m0256-3p	novel-m0256-3p
novel-m0256-5p	novel-m0256-5p
novel-m0257-5p	novel-m0257-5p
novel-m0258-5p	novel-m0258-5p
novel-m0259-5p	novel-m0259-5p
novel-m0262-5p	novel-m0262-5p
novel-m0264-5p	novel-m0264-5p
novel-m0268-5p	novel-m0268-5p
novel-m0271-5p	novel-m0271-5p
novel-m0274-5p	novel-m0274-5p
novel-m0276-5p	novel-m0276-5p
novel-m0277-5p	novel-m0277-5p
novel-m0280-5p	novel-m0280-5p
novel-m0282-5p	novel-m0282-5p
novel-m0284-3p	novel-m0284-3p
novel-m0284-5p	novel-m0284-5p
novel-m0285-3p	novel-m0285-3p
novel-m0285-5p	novel-m0285-5p
novel-m0289-3p	novel-m0289-3p
novel-m0289-5p	novel-m0289-5p
novel-m0291-3p	novel-m0291-3p
novel-m0291-5p	novel-m0291-5p
novel-m0293-5p	novel-m0293-5p
novel-m0294-5p	novel-m0294-5p
novel-m0295-5p	novel-m0295-5p
novel-m0296-5p	novel-m0296-5p
novel-m0298-5p	novel-m0298-5p
novel-m0299-5p	novel-m0299-5p
novel-m0301-5p	novel-m0301-5p
novel-m0302-5p	novel-m0302-5p
novel-m0303-5p	novel-m0303-5p
novel-m0306-5p	novel-m0306-5p
novel-m0307-5p	novel-m0307-5p
novel-m0308-5p	novel-m0308-5p
novel-m0309-5p	novel-m0309-5p
novel-m0311-3p	novel-m0311-3p
novel-m0311-5p	novel-m0311-5p
novel-m0317-5p	novel-m0317-5p
novel-m0318-5p	novel-m0318-5p
novel-m0319-5p	novel-m0319-5p
novel-m0320-5p	novel-m0320-5p
novel-m0321-5p	novel-m0321-5p
novel-m0322-5p	novel-m0322-5p
novel-m0323-5p	novel-m0323-5p
novel-m0326-5p	novel-m0326-5p
novel-m0327-5p	novel-m0327-5p
novel-m0328-5p	novel-m0328-5p
novel-m0331-5p	novel-m0331-5p
novel-m0332-5p	novel-m0332-5p
novel-m0334-5p	novel-m0334-5p
novel-m0335-5p	novel-m0335-5p
novel-m0336-5p	novel-m0336-5p
novel-m0337-5p	novel-m0337-5p
novel-m0338-5p	novel-m0338-5p
novel-m0339-5p	novel-m0339-5p
novel-m0340-5p	novel-m0340-5p
novel-m0342-5p	novel-m0342-5p
novel-m0344-5p	novel-m0344-5p
novel-m0349-5p	novel-m0349-5p
novel-m0350-5p	novel-m0350-5p
novel-m0354-5p	novel-m0354-5p
novel-m0356-3p	novel-m0356-3p
novel-m0356-5p	novel-m0356-5p
novel-m0357-5p	novel-m0357-5p
novel-m0358-5p	novel-m0358-5p
novel-m0361-5p	novel-m0361-5p
novel-m0362-5p	novel-m0362-5p
novel-m0363-5p	novel-m0363-5p
novel-m0367-5p	novel-m0367-5p
novel-m0369-5p	novel-m0369-5p
novel-m0372-5p	novel-m0372-5p
novel-m0373-5p	novel-m0373-5p
novel-m0374-5p	novel-m0374-5p
novel-m0376-3p	novel-m0376-3p
novel-m0376-5p	novel-m0376-5p
novel-m0377-5p	novel-m0377-5p
novel-m0378-5p	novel-m0378-5p
novel-m0380-5p	novel-m0380-5p
novel-m0381-5p	novel-m0381-5p
novel-m0382-5p	novel-m0382-5p
novel-m0383-3p	novel-m0383-3p
novel-m0383-5p	novel-m0383-5p
novel-m0385-3p	novel-m0385-3p
novel-m0385-5p	novel-m0385-5p
novel-m0386-5p	novel-m0386-5p
novel-m0387-5p	novel-m0387-5p
novel-m0388-5p	novel-m0388-5p
novel-m0390-5p	novel-m0390-5p
novel-m0391-5p	novel-m0391-5p
novel-m0393-5p	novel-m0393-5p
novel-m0395-5p	novel-m0395-5p
novel-m0396-5p	novel-m0396-5p
novel-m0397-5p	novel-m0397-5p
novel-m0403-5p	novel-m0403-5p
novel-m0406-5p	novel-m0406-5p
novel-m0409-5p	novel-m0409-5p
novel-m0415-5p	novel-m0415-5p
novel-m0417-5p	novel-m0417-5p
novel-m0419-5p	novel-m0419-5p
novel-m0422-5p	novel-m0422-5p
novel-m0425-5p	novel-m0425-5p
novel-m0426-5p	novel-m0426-5p
novel-m0428-5p	novel-m0428-5p
novel-m0432-5p	novel-m0432-5p
novel-m0435-5p	novel-m0435-5p
novel-m0436-5p	novel-m0436-5p
novel-m0437-5p	novel-m0437-5p
novel-m0438-5p	novel-m0438-5p
novel-m0440-5p	novel-m0440-5p
novel-m0441-5p	novel-m0441-5p
novel-m0444-5p	novel-m0444-5p
novel-m0445-5p	novel-m0445-5p
novel-m0446-3p	novel-m0446-3p
novel-m0446-5p	novel-m0446-5p
novel-m0449-3p	novel-m0449-3p
novel-m0449-5p	novel-m0449-5p
novel-m0454-3p	novel-m0454-3p
novel-m0454-5p	novel-m0454-5p
novel-m0455-5p	novel-m0455-5p
novel-m0458-5p	novel-m0458-5p
novel-m0459-5p	novel-m0459-5p
novel-m0460-5p	novel-m0460-5p
novel-m0462-5p	novel-m0462-5p
novel-m0465-5p	novel-m0465-5p
novel-m0467-5p	novel-m0467-5p
novel-m0468-5p	novel-m0468-5p
novel-m0469-5p	novel-m0469-5p
novel-m0470-5p	novel-m0470-5p
novel-m0472-5p	novel-m0472-5p
novel-m0473-5p	novel-m0473-5p
novel-m0474-5p	novel-m0474-5p
novel-m0478-5p	novel-m0478-5p
novel-m0480-3p	novel-m0480-3p
novel-m0480-5p	novel-m0480-5p
novel-m0481-5p	novel-m0481-5p
novel-m0486-5p	novel-m0486-5p
novel-m0487-5p	novel-m0487-5p
novel-m0491-5p	novel-m0491-5p
novel-m0492-5p	novel-m0492-5p
novel-m0496-5p	novel-m0496-5p
novel-m0497-5p	novel-m0497-5p
novel-m0498-5p	novel-m0498-5p
novel-m0500-5p	novel-m0500-5p
novel-m0501-5p	novel-m0501-5p
novel-m0502-5p	novel-m0502-5p
novel-m0503-5p	novel-m0503-5p
novel-m0504-5p	novel-m0504-5p
novel-m0505-5p	novel-m0505-5p
novel-m0507-5p	novel-m0507-5p
novel-m0508-5p	novel-m0508-5p
novel-m0509-5p	novel-m0509-5p
novel-m0510-5p	novel-m0510-5p
novel-m0511-5p	novel-m0511-5p
novel-m0512-5p	novel-m0512-5p
novel-m0515-5p	novel-m0515-5p
novel-m0521-5p	novel-m0521-5p
novel-m0522-3p	novel-m0522-3p
novel-m0522-5p	novel-m0522-5p
novel-m0526-5p	novel-m0526-5p
novel-m0529-5p	novel-m0529-5p
novel-m0531-5p	novel-m0531-5p
novel-m0532-5p	novel-m0532-5p
novel-m0533-5p	novel-m0533-5p
novel-m0535-5p	novel-m0535-5p
novel-m0536-3p	novel-m0536-3p
novel-m0536-5p	novel-m0536-5p
novel-m0539-5p	novel-m0539-5p
novel-m0540-5p	novel-m0540-5p
novel-m0542-5p	novel-m0542-5p
novel-m0543-5p	novel-m0543-5p
novel-m0544-5p	novel-m0544-5p
novel-m0545-5p	novel-m0545-5p
novel-m0546-5p	novel-m0546-5p
novel-m0549-5p	novel-m0549-5p
novel-m0550-5p	novel-m0550-5p
novel-m0551-5p	novel-m0551-5p
novel-m0553-5p	novel-m0553-5p
novel-m0555-5p	novel-m0555-5p
novel-m0556-5p	novel-m0556-5p
novel-m0558-5p	novel-m0558-5p
novel-m0559-5p	novel-m0559-5p
novel-m0562-5p	novel-m0562-5p
novel-m0563-5p	novel-m0563-5p
novel-m0564-5p	novel-m0564-5p
novel-m0568-5p	novel-m0568-5p
novel-m0569-3p	novel-m0569-3p
novel-m0569-5p	novel-m0569-5p
novel-m0570-5p	novel-m0570-5p
novel-m0571-5p	novel-m0571-5p
novel-m0572-5p	novel-m0572-5p
novel-m0573-5p	novel-m0573-5p
novel-m0574-5p	novel-m0574-5p
novel-m0577-5p	novel-m0577-5p
novel-m0578-5p	novel-m0578-5p
novel-m0581-5p	novel-m0581-5p
novel-m0582-5p	novel-m0582-5p
novel-m0584-5p	novel-m0584-5p
novel-m0585-5p	novel-m0585-5p
novel-m0588-5p	novel-m0588-5p
novel-m0590-5p	novel-m0590-5p
novel-m0591-5p	novel-m0591-5p
novel-m0593-5p	novel-m0593-5p
novel-m0594-5p	novel-m0594-5p
novel-m0595-5p	novel-m0595-5p
novel-m0596-5p	novel-m0596-5p
novel-m0597-5p	novel-m0597-5p
novel-m0601-5p	novel-m0601-5p
novel-m0602-5p	novel-m0602-5p
novel-m0606-5p	novel-m0606-5p
novel-m0608-5p	novel-m0608-5p
novel-m0610-5p	novel-m0610-5p
novel-m0614-5p	novel-m0614-5p
novel-m0617-5p	novel-m0617-5p
novel-m0623-5p	novel-m0623-5p
novel-m0624-5p	novel-m0624-5p
novel-m0625-5p	novel-m0625-5p
novel-m0626-5p	novel-m0626-5p
novel-m0627-5p	novel-m0627-5p
novel-m0629-5p	novel-m0629-5p
novel-m0630-5p	novel-m0630-5p
novel-m0632-5p	novel-m0632-5p
novel-m0633-5p	novel-m0633-5p
novel-m0634-5p	novel-m0634-5p
novel-m0637-5p	novel-m0637-5p
novel-m0638-5p	novel-m0638-5p
novel-m0646-5p	novel-m0646-5p
novel-m0647-3p	novel-m0647-3p
novel-m0647-5p	novel-m0647-5p
novel-m0648-5p	novel-m0648-5p
novel-m0649-3p	novel-m0649-3p
novel-m0649-5p	novel-m0649-5p
novel-m0650-5p	novel-m0650-5p
novel-m0652-5p	novel-m0652-5p
novel-m0653-5p	novel-m0653-5p
novel-m0656-5p	novel-m0656-5p
novel-m0661-5p	novel-m0661-5p
novel-m0663-5p	novel-m0663-5p
novel-m0665-3p	novel-m0665-3p
novel-m0665-5p	novel-m0665-5p
novel-m0670-5p	novel-m0670-5p
novel-m0672-5p	novel-m0672-5p
novel-m0673-3p	novel-m0673-3p
novel-m0673-5p	novel-m0673-5p
novel-m0675-5p	novel-m0675-5p
novel-m0676-5p	novel-m0676-5p
novel-m0678-3p	novel-m0678-3p
novel-m0678-5p	novel-m0678-5p
novel-m0679-5p	novel-m0679-5p
novel-m0680-5p	novel-m0680-5p
novel-m0681-5p	novel-m0681-5p
novel-m0682-5p	novel-m0682-5p
novel-m0685-5p	novel-m0685-5p
novel-m0687-5p	novel-m0687-5p
novel-m0688-5p	novel-m0688-5p
novel-m0690-5p	novel-m0690-5p
novel-m0691-5p	novel-m0691-5p
novel-m0692-5p	novel-m0692-5p
novel-m0693-3p	novel-m0693-3p
novel-m0693-5p	novel-m0693-5p
novel-m0694-5p	novel-m0694-5p
novel-m0695-3p	novel-m0695-3p
novel-m0695-5p	novel-m0695-5p
novel-m0698-5p	novel-m0698-5p
novel-m0700-5p	novel-m0700-5p
novel-m0702-5p	novel-m0702-5p
novel-m0704-5p	novel-m0704-5p
novel-m0705-5p	novel-m0705-5p
novel-m0706-5p	novel-m0706-5p
novel-m0709-5p	novel-m0709-5p
novel-m0710-5p	novel-m0710-5p
novel-m0712-5p	novel-m0712-5p
novel-m0713-5p	novel-m0713-5p
novel-m0714-3p	novel-m0714-3p
novel-m0714-5p	novel-m0714-5p
novel-m0717-5p	novel-m0717-5p
novel-m0719-5p	novel-m0719-5p
novel-m0720-5p	novel-m0720-5p
novel-m0722-5p	novel-m0722-5p
novel-m0725-5p	novel-m0725-5p
novel-m0729-5p	novel-m0729-5p
novel-m0731-5p	novel-m0731-5p
novel-m0732-5p	novel-m0732-5p
novel-m0734-5p	novel-m0734-5p
novel-m0740-5p	novel-m0740-5p
novel-m0741-3p	novel-m0741-3p
novel-m0741-5p	novel-m0741-5p
novel-m0743-5p	novel-m0743-5p
novel-m0744-5p	novel-m0744-5p
novel-m0746-5p	novel-m0746-5p
novel-m0748-5p	novel-m0748-5p
novel-m0749-5p	novel-m0749-5p
novel-m0750-5p	novel-m0750-5p
novel-m0752-5p	novel-m0752-5p
novel-m0756-3p	novel-m0756-3p
novel-m0756-5p	novel-m0756-5p
novel-m0757-5p	novel-m0757-5p
novel-m0758-5p	novel-m0758-5p
novel-m0759-5p	novel-m0759-5p
novel-m0760-5p	novel-m0760-5p
novel-m0761-5p	novel-m0761-5p
novel-m0762-5p	novel-m0762-5p
novel-m0766-5p	novel-m0766-5p
novel-m0768-5p	novel-m0768-5p
novel-m0774-5p	novel-m0774-5p
novel-m0775-5p	novel-m0775-5p
novel-m0776-5p	novel-m0776-5p
novel-m0777-5p	novel-m0777-5p
novel-m0778-5p	novel-m0778-5p
novel-m0779-5p	novel-m0779-5p
novel-m0781-5p	novel-m0781-5p
novel-m0782-5p	novel-m0782-5p
novel-m0784-5p	novel-m0784-5p
novel-m0786-5p	novel-m0786-5p
novel-m0788-5p	novel-m0788-5p
novel-m0790-5p	novel-m0790-5p
novel-m0792-5p	novel-m0792-5p
novel-m0793-5p	novel-m0793-5p
novel-m0794-5p	novel-m0794-5p
novel-m0795-5p	novel-m0795-5p
novel-m0796-5p	novel-m0796-5p
novel-m0799-5p	novel-m0799-5p
novel-m0802-5p	novel-m0802-5p
novel-m0804-5p	novel-m0804-5p
novel-m0805-5p	novel-m0805-5p
novel-m0806-3p	novel-m0806-3p
novel-m0806-5p	novel-m0806-5p
novel-m0807-5p	novel-m0807-5p
novel-m0812-5p	novel-m0812-5p
novel-m0813-5p	novel-m0813-5p
novel-m0815-5p	novel-m0815-5p
novel-m0817-5p	novel-m0817-5p
novel-m0820-5p	novel-m0820-5p
novel-m0821-5p	novel-m0821-5p
novel-m0823-5p	novel-m0823-5p
novel-m0824-5p	novel-m0824-5p
novel-m0827-3p	novel-m0827-3p
novel-m0827-5p	novel-m0827-5p
novel-m0828-5p	novel-m0828-5p
novel-m0832-5p	novel-m0832-5p
novel-m0833-5p	novel-m0833-5p
novel-m0834-5p	novel-m0834-5p
novel-m0837-5p	novel-m0837-5p
novel-m0839-5p	novel-m0839-5p
novel-m0842-5p	novel-m0842-5p
novel-m0843-5p	novel-m0843-5p
novel-m0845-5p	novel-m0845-5p
novel-m0846-5p	novel-m0846-5p
novel-m0848-5p	novel-m0848-5p
novel-m0849-5p	novel-m0849-5p
novel-m0850-5p	novel-m0850-5p
novel-m0851-5p	novel-m0851-5p
novel-m0853-3p	novel-m0853-3p
novel-m0853-5p	novel-m0853-5p
novel-m0857-5p	novel-m0857-5p
novel-m0858-5p	novel-m0858-5p
novel-m0859-5p	novel-m0859-5p
novel-m0860-5p	novel-m0860-5p
novel-m0861-5p	novel-m0861-5p
novel-m0863-5p	novel-m0863-5p
novel-m0865-5p	novel-m0865-5p
novel-m0866-5p	novel-m0866-5p
novel-m0867-5p	novel-m0867-5p
novel-m0872-5p	novel-m0872-5p
novel-m0874-5p	novel-m0874-5p
novel-m0875-5p	novel-m0875-5p
novel-m0876-5p	novel-m0876-5p
novel-m0878-5p	novel-m0878-5p
novel-m0881-5p	novel-m0881-5p
novel-m0882-5p	novel-m0882-5p
novel-m0883-5p	novel-m0883-5p
novel-m0887-5p	novel-m0887-5p
novel-m0888-5p	novel-m0888-5p
novel-m0889-5p	novel-m0889-5p
novel-m0891-5p	novel-m0891-5p
novel-m0892-5p	novel-m0892-5p
novel-m0894-5p	novel-m0894-5p
novel-m0900-5p	novel-m0900-5p
novel-m0901-5p	novel-m0901-5p
novel-m0902-5p	novel-m0902-5p
novel-m0904-5p	novel-m0904-5p
novel-m0905-3p	novel-m0905-3p
novel-m0905-5p	novel-m0905-5p
novel-m0907-5p	novel-m0907-5p
novel-m0909-5p	novel-m0909-5p
novel-m0910-5p	novel-m0910-5p
novel-m0915-5p	novel-m0915-5p
novel-m0918-5p	novel-m0918-5p
novel-m0920-5p	novel-m0920-5p
novel-m0921-5p	novel-m0921-5p
novel-m0925-5p	novel-m0925-5p
novel-m0927-5p	novel-m0927-5p
novel-m0928-5p	novel-m0928-5p
novel-m0929-5p	novel-m0929-5p
novel-m0930-5p	novel-m0930-5p
novel-m0931-5p	novel-m0931-5p
novel-m0932-5p	novel-m0932-5p
novel-m0933-5p	novel-m0933-5p
novel-m0936-5p	novel-m0936-5p
novel-m0938-5p	novel-m0938-5p
novel-m0939-5p	novel-m0939-5p
novel-m0942-5p	novel-m0942-5p
novel-m0944-5p	novel-m0944-5p
novel-m0946-5p	novel-m0946-5p
novel-m0948-3p	novel-m0948-3p
novel-m0948-5p	novel-m0948-5p
novel-m0949-5p	novel-m0949-5p
novel-m0951-5p	novel-m0951-5p
novel-m0952-5p	novel-m0952-5p
novel-m0953-3p	novel-m0953-3p
novel-m0953-5p	novel-m0953-5p
novel-m0955-5p	novel-m0955-5p
novel-m0958-3p	novel-m0958-3p
novel-m0958-5p	novel-m0958-5p
novel-m0960-5p	novel-m0960-5p
novel-m0961-5p	novel-m0961-5p
novel-m0963-5p	novel-m0963-5p
novel-m0964-5p	novel-m0964-5p
novel-m0965-5p	novel-m0965-5p
novel-m0966-5p	novel-m0966-5p
novel-m0969-5p	novel-m0969-5p
novel-m0970-5p	novel-m0970-5p
novel-m0972-5p	novel-m0972-5p
novel-m0973-3p	novel-m0973-3p
novel-m0973-5p	novel-m0973-5p
novel-m0975-5p	novel-m0975-5p
novel-m0978-3p	novel-m0978-3p
novel-m0978-5p	novel-m0978-5p
novel-m0980-5p	novel-m0980-5p
novel-m0984-5p	novel-m0984-5p
novel-m0985-5p	novel-m0985-5p
novel-m0987-5p	novel-m0987-5p
novel-m0988-5p	novel-m0988-5p
novel-m0989-5p	novel-m0989-5p
novel-m0990-5p	novel-m0990-5p
novel-m0992-5p	novel-m0992-5p
novel-m0993-3p	novel-m0993-3p
novel-m0993-5p	novel-m0993-5p
novel-m0994-5p	novel-m0994-5p
novel-m0995-5p	novel-m0995-5p
novel-m0997-5p	novel-m0997-5p
novel-m0998-5p	novel-m0998-5p
novel-m1001-5p	novel-m1001-5p
novel-m1002-5p	novel-m1002-5p
novel-m1004-5p	novel-m1004-5p
[truncated: 1,038 more rows]

## Sheet: Table S6
Table S6 Number of miRNAs family
miRNA family	Number
miR156	59
miR166	44
miR169	41
miR159	39
miR171	39
miR482	37
miR167	33
miR399	33
miR396	30
miR319	28
miR395	27
miR164	23
miR477	22
miR398	21
miR172	18
miR408	15
miR168	12
miR160	12
miR1520	12
miR393	10
miR845	10
miR2118	10
miR2275	10
miR530	10
miR390	9
miR7484	8
miR529	7
miR535	7
miR397	7
miR162	7
miR403	6
miR774	6
miR5185	6
miR7504	6
miR3627	6
miR2592	6
miR158	5
miR828	5
miR858	5
miR5174	5
miR7711	5
miR1507	5
miR5225	5
miR3441	4
miR829	4
miR862	4
miR394	4
miR437	4
miR5049	4
miR7717	4
miR2111	4
miR9563	4
miR479	4
miR7502	4
miR1511	4
miR161	3
miR163	3
miR165	3
miR3444	3
miR833	3
miR837	3
miR838	3
miR846	3
miR847	3
miR869	3
miR5200	3
miR1886	3
miR414	3
miR419	3
miR5654	3
miR827	3
miR8565	3
miR5163	3
miR7757	3
miR7776	3
miR9408	3
miR472	3
miR7494	3
miR1512	3
miR1514	3
miR7486	3
miR8674	3
miR8762	3
miR3630	3
miR7122	3
miR5298	3
miR3513	2
miR3433	2
miR3434	2
miR3436	2
miR3437	2
miR3439	2
miR3440	2
miR3445	2
miR3447	2
miR400	2
miR4221	2
miR771	2
miR844	2
miR851	2
miR857	2
miR861	2
miR5070	2
miR5084	2
miR9674	2
miR9776	2
miR9863	2
miR5020	2
miR5632	2
miR5638	2
miR780	2
miR854	2
miR863	2
miR866	2
miR8562	2
miR8594	2
miR1878	2
miR5176	2
miR5181	2
miR7713	2
miR7716	2
miR7720	2
miR7721	2
miR7723	2
miR7726	2
miR7732	2
miR7735	2
miR7737	2
miR7741	2
miR7742	2
miR7743	2
miR7747	2
miR7748	2
miR7756	2
miR7765	2
miR7767	2
miR7772	2
miR7774	2
miR7775	2
miR7780	2
miR7781	2
miR7782	2
miR7786	2
miR860	2
miR9552	2
miR9558	2
miR9561	2
miR6108	2
miR6110	2
miR6114	2
miR1863	2
miR1151	2
miR1134	2
miR2949	2
miR3476	2
miR7493	2
miR7503	2
miR7505	2
miR1510	2
miR1521	2
miR4371	2
miR4415	2
miR5380	2
miR5780	2
miR9746	2
miR5207	2
miR8663	2
miR8751	2
miR8767	2
miR8781	2
miR444	2
miR5048	2
miR1446	2
miR2089	2
miR2590	2
miR2606	2
miR5212	2
miR5214	2
miR5224	2
miR5269	2
miR5272	2
miR5558	2
miR5561	2
miR7696	2
miR7697	2
miR7698	2
miR3509	1
miR3512	1
miR3514	1
miR3516	1
miR3518	1
miR3520	1
miR173	1
miR1887	1
miR3435	1
miR3438	1
miR3442	1
miR3443	1
miR3446	1
miR3449	1
miR402	1
miR4223	1
miR4224	1
miR4225	1
miR4232	1
miR4233	1
miR4236	1
miR4237	1
miR4238	1
miR4241	1
miR4244	1
miR4246	1
miR4247	1
miR4249	1
miR4250	1
miR773	1
miR781	1
miR824	1
miR831	1
miR834	1
miR835	1
miR842	1
miR848	1
miR856	1
miR859	1
miR2086	1
miR5062	1
miR5168	1
miR528	1
miR9672	1
miR9772	1
miR2936	1
miR2937	1
miR3932	1
miR404	1
miR406	1
miR418	1
miR420	1
miR4228	1
miR4240	1
miR4243	1
miR447	1
miR5014	1
miR5015	1
miR5019	1
miR5021	1
miR5024	1
miR5026	1
miR5027	1
miR5029	1
miR5628	1
miR5633	1
miR5634	1
miR5636	1
miR5639	1
miR5640	1
miR5641	1
miR5643	1
miR5647	1
miR5649	1
miR5650	1
miR5651	1
miR5653	1
miR5656	1
miR5658	1
miR5659	1
miR5660	1
miR5662	1
miR5995	1
miR5997	1
miR5998	1
miR5999	1
miR776	1
miR778	1
miR8121	1
miR8166	1
miR8172	1
miR8175	1
miR8178	1
miR8179	1
miR8183	1
miR8184	1
miR826	1
miR830	1
miR832	1
miR836	1
miR850	1
miR855	1
miR864	1
miR865	1
miR868	1
miR870	1
miR8551	1
miR8552	1
miR8553	1
miR8557	1
miR8558	1
miR8560	1
miR8561	1
miR8571	1
miR8574	1
miR8575	1
miR8577	1
miR8580	1
miR8581	1
miR8582	1
miR8583	1
miR8586	1
miR8590	1
miR8592	1
miR8593	1
miR8597	1
miR8599	1
miR8601	1
miR8602	1
miR8605	1
miR8606	1
miR8607	1
miR8608	1
miR8612	1
miR8615	1
miR8616	1
miR8617	1
miR5054	1
miR5055	1
miR5057	1
miR5058	1
miR5059	1
miR5063	1
miR5068	1
miR5166	1
miR5167	1
miR5171	1
miR5172	1
miR5173	1
miR5180	1
miR5182	1
miR5183	1
miR5184	1
miR5198	1
miR7708	1
miR7710	1
miR7715	1
miR7725	1
miR7727	1
miR7729	1
miR7730	1
miR7731	1
miR7736	1
miR7738	1
miR7739	1
miR7740	1
miR7744	1
miR7745	1
miR7746	1
miR7749	1
miR7750	1
miR7752	1
miR7755	1
miR7758	1
miR7761	1
miR7762	1
miR7764	1
miR7769	1
miR7771	1
miR7777	1
miR7779	1
miR7783	1
miR7784	1
miR9480	1
miR9481	1
miR9483	1
miR9489	1
miR9493	1
miR9494	1
miR9495	1
miR9496	1
miR9498	1
miR6029	1
miR6030	1
miR6034	1
miR6035	1
miR6036	1
miR9410	1
miR1140	1
miR1885	1
miR5712	1
miR5717	1
miR5718	1
miR5719	1
miR5720	1
miR5721	1
miR5724	1
miR5725	1
miR6032	1
miR9553	1
miR9554	1
miR9555	1
miR9559	1
miR9560	1
miR9564	1
miR9565	1
miR9568	1
miR6104	1
miR6107	1
miR6113	1
miR6116	1
miR6117	1
miR6118	1
miR8139	1
miR8140	1
miR8142	1
miR8143	1
miR8144	1
miR8147	1
miR8149	1
miR8150	1
miR8152	1
miR8154	1
miR8155	1
miR1148	1
miR1150	1
miR1154	1
miR1157	1
miR1159	1
miR1160	1
miR1161	1
miR1164	1
miR1167	1
miR1168	1
miR1170	1
miR1171	1
miR908	1
miR909	1
miR911	1
miR919	1
miR3946	1
miR3947	1
miR3948	1
miR3951	1
miR3952	1
miR3954	1
miR2947	1
miR7485	1
miR7488	1
miR7495	1
miR7496	1
miR7497	1
miR7501	1
miR7508	1
miR7509	1
miR7513	1
miR7514	1
miR1508	1
miR1513	1
miR1516	1
miR1518	1
miR1519	1
miR1523	1
miR1531	1
miR1533	1
miR1535	1
miR2108	1
miR4340	1
miR4341	1
miR4343	1
miR4345	1
miR4351	1
miR4352	1
miR4354	1
miR4357	1
miR4359	1
miR4363	1
miR4365	1
miR4370	1
miR4374	1
miR4378	1
miR4381	1
miR4382	1
miR4383	1
miR4384	1
miR4388	1
miR4389	1
miR4391	1
miR4392	1
miR4398	1
miR4399	1
miR4400	1
miR4401	1
miR4402	1
miR4403	1
miR4405	1
miR4407	1
miR4408	1
miR4409	1
miR4413	1
miR4992	1
miR4993	1
miR4994	1
miR4995	1
miR5030	1
miR5031	1
miR5034	1
miR5037	1
miR5038	1
miR5040	1
miR5041	1
miR5042	1
miR5044	1
miR5368	1
miR5370	1
miR5372	1
miR5374	1
miR5376	1
miR5377	1
miR5559	1
miR5667	1
miR5668	1
miR5670	1
miR5671	1
miR5672	1
miR5677	1
miR5762	1
miR5765	1
miR5769	1
miR5770	1
miR5771	1
miR5772	1
miR5773	1
miR5774	1
miR5778	1
miR5781	1
miR5782	1
miR6299	1
miR6300	1
miR9722	1
miR9723	1
miR9725	1
miR9727	1
miR9728	1
miR9732	1
miR9734	1
miR9735	1
miR9736	1
miR9737	1
miR9738	1
miR9739	1
miR9740	1
miR9743	1
miR9744	1
miR9745	1
miR9749	1
miR9751	1
miR9752	1
miR9755	1
miR9756	1
miR9759	1
miR9760	1
miR9762	1
miR9766	1
miR3267	1
miR5741	1
miR7492	1
miR7584	1
miR8632	1
miR8633	1
miR8634	1
miR8635	1
miR8637	1
miR8639	1
miR8640	1
miR8641	1
miR8644	1
miR8645	1
miR8646	1
miR8647	1
miR8651	1
miR8653	1
miR8654	1
miR8655	1
miR8657	1
miR8659	1
miR8660	1
miR8662	1
miR8665	1
miR8669	1
miR8672	1
miR8675	1
miR8676	1
miR8677	1
miR8678	1
miR8679	1
miR8681	1
miR8684	1
miR8685	1
miR8687	1
miR8689	1
miR8690	1
miR8691	1
miR8693	1
miR8697	1
miR8699	1
miR8703	1
miR8705	1
miR8706	1
miR8708	1
miR8709	1
miR8710	1
miR8711	1
miR8713	1
miR8714	1
miR8716	1
miR8717	1
miR8722	1
miR8726	1
miR8727	1
miR8730	1
miR8731	1
miR8737	1
miR8738	1
miR8740	1
miR8741	1
miR8742	1
miR8743	1
miR8744	1
miR8746	1
miR8748	1
miR8752	1
miR8754	1
miR8756	1
miR8758	1
miR8763	1
miR8766	1
miR8769	1
miR8770	1
miR8771	1
miR8772	1
miR8773	1
miR8774	1
miR8776	1
miR8777	1
miR8778	1
miR8780	1
miR8782	1
miR8784	1
miR8787	1
miR6167	1
miR6168	1
miR6169	1
miR6170	1
miR6171	1
miR6173	1
miR6483	1
miR6485	1
miR9386	1
miR1130	1
miR5050	1
miR5051	1
miR6180	1
miR6182	1
miR6188	1
miR6190	1
miR6191	1
miR6192	1
miR6194	1
miR6196	1
miR6198	1
miR6199	1
miR6200	1
miR6207	1
miR6212	1
miR6214	1
miR7520	1
miR7521	1
miR7522	1
miR7526	1
miR7528	1
miR7530	1
miR7531	1
miR7533	1
miR7534	1
miR7535	1
miR7536	1
miR7538	1
miR7539	1
miR7541	1
miR7543	1
miR7545	1
miR7123	1
miR2586	1
miR2589	1
miR2593	1
miR2595	1
miR2596	1
miR2598	1
miR2600	1
miR2601	1
miR2603	1
miR2604	1
miR2607	1
miR2608	1
miR2616	1
miR2619	1
miR2621	1
miR2622	1
miR2623	1
miR2630	1
miR2633	1
miR2638	1
miR2639	1
miR2643	1
miR2644	1
miR2645	1
miR2646	1
miR2648	1
miR2649	1
miR2650	1
miR2655	1
miR2657	1
miR2661	1
miR2666	1
miR2673	1
miR2675	1
miR2676	1
miR2677	1
miR4414	1
miR5204	1
miR5206	1
miR5208	1
miR5210	1
miR5213	1
miR5217	1
miR5219	1
miR5223	1
miR5226	1
miR5227	1
miR5228	1
miR5229	1
miR5230	1
miR5234	1
miR5235	1
miR5237	1
miR5238	1
miR5239	1
miR5240	1
miR5241	1
miR5243	1
miR5244	1
miR5246	1
miR5251	1
miR5255	1
miR5256	1
miR5258	1
miR5259	1
miR5261	1
miR5263	1
miR5264	1
miR5265	1
miR5267	1
miR5268	1
miR5270	1
miR5273	1
miR5276	1
miR5281	1
miR5282	1
miR5284	1
miR5285	1
miR5286	1
miR5288	1
miR5290	1
miR5291	1
miR5292	1
miR5293	1
miR5294	1
miR5295	1
miR5296	1
miR5297	1
miR5299	1
miR5554	1
miR5555	1
miR5557	1
miR5562	1
miR5742	1
miR5745	1
miR5747	1
miR5750	1
miR5752	1
miR5753	1
miR5754	1
miR5756	1
miR5758	1
miR5760	1
miR7700	1
miR7701	1
miR6019	1
miR6020	1
miR6025	1
miR6144	1
miR6145	1
miR6149	1
miR6150	1
miR6152	1
miR6153	1
miR6154	1
miR6155	1
miR6156	1
miR6157	1
miR6158	1
miR6159	1
miR6161	1
miR6163	1
miR6164	1
miR1319	1
miR1320	1
miR1425	1
miR1428	1
miR1430	1
miR1437	1
miR1438	1
miR1440	1
miR1441	1
miR1846	1
miR1850	1
miR1851	1
miR1853	1
miR1854	1
miR1855	1
miR1857	1
miR1858	1
miR1860	1
miR1861	1
miR1862	1
miR1865	1
miR1866	1
miR1870	1
miR1871	1
miR1872	1
miR1873	1
miR1874	1
miR1879	1
miR1880	1
miR1882	1
miR2091	1
miR2092	1
miR2093	1
miR2094	1
miR2095	1
miR2097	1
miR2098	1
miR2100	1
miR2101	1
miR2102	1
miR2103	1
miR2105	1
miR2106	1
miR2120	1
miR2122	1
miR2867	1
miR2868	1
miR2870	1
miR2871	1
miR2872	1
miR2873	1
miR2874	1
miR2875	1
miR2878	1
miR2921	1
miR2923	1
miR2926	1
miR2927	1
miR2928	1
miR2929	1
miR2931	1
miR3979	1
miR3980	1
miR3982	1
miR415	1
miR440	1
miR5075	1
miR5077	1
miR5079	1
miR5083	1
miR5143	1
miR5144	1
miR5145	1
miR5148	1
miR5151	1
miR5153	1
miR5156	1
miR5157	1
miR5158	1
miR5160	1
miR5162	1
miR5340	1
miR5494	1
miR5500	1
miR5501	1
miR5502	1
miR5503	1
miR5506	1
miR5508	1
miR5509	1
miR5511	1
miR5513	1
miR5522	1
miR5523	1
miR5524	1
miR5525	1
miR5526	1
miR5529	1
miR5530	1
miR5532	1
miR5534	1
miR5536	1
miR5537	1
miR5538	1
miR5791	1
miR5793	1
miR5794	1
miR5798	1
miR5799	1
miR5802	1
miR5805	1
miR5806	1
miR5807	1
miR5809	1
miR5812	1
miR5816	1
miR5817	1
miR5820	1
miR5823	1
miR5833	1
miR5834	1
miR5837	1
miR6245	1
miR6248	1
miR6252	1
miR6253	1
miR6256	1
miR7693	1
miR7694	1
miR7695	1
miR812	1
miR814	1
miR818	1
miR3693	1
miR3694	1
miR3699	1
miR3700	1
miR3702	1
miR3706	1
miR3709	1
miR3711	1
miR951	1
miR1311	1
miR3704	1
miR3712	1
miR947	1
miR949	1
miR2912	1
miR2916	1
miR6135	1
miR6136	1
miR6138	1
miR6139	1
miR6140	1
miR6141	1
miR6142	1
miR6143	1
miR6257	1
miR6260	1
miR6262	1
miR6263	1
miR6264	1
miR6269	1
miR6271	1
miR6272	1
miR6275	1
miR6279	1
miR6281	1
miR6282	1
miR6284	1
miR6286	1
miR6288	1
miR6290	1
miR6294	1
miR7125	1
miR8122	1
miR8123	1
miR8125	1
miR8128	1
miR1023	1
miR1028	1
miR1029	1
miR1030	1
miR1032	1
miR1035	1
miR1037	1
miR1042	1
miR1045	1
miR1046	1
miR1047	1
miR1048	1
miR1049	1
miR1051	1
miR1053	1
miR1054	1
miR1057	1
miR1059	1
miR1060	1
miR1064	1
miR1068	1
miR1069	1
miR1070	1
miR1071	1
miR1074	1
miR1075	1
miR1079	1
miR1211	1
miR1215	1
miR1219	1
miR1221	1
miR1222	1
miR1223	1
miR2078	1
miR2079	1
miR2081	1
miR2082	1
miR2083	1
miR2084	1
miR533	1
miR534	1
miR537	1
miR538	1
miR894	1
miR900	1
miR902	1
miR904	1
miR1314	1
miR1315	1
miR1316	1
miR946	1
miR948	1
miR952	1
miR1444	1
miR1447	1
miR1448	1
miR474	1
miR476	1
miR478	1
miR480	1
miR481	1
miR6421	1
miR6426	1
miR6432	1
miR6434	1
miR6437	1
miR6439	1
miR6440	1
miR6441	1
miR6443	1
miR6444	1
miR6447	1
miR6448	1
miR6450	1
miR6457	1
miR6459	1
miR6461	1
miR6462	1
miR6463	1
miR6464	1
miR6470	1
miR6471	1
miR6472	1
miR6473	1
miR6474	1
miR6476	1
miR6477	1
miR6478	1
miR6479	1
miR6480	1
miR7814	1
miR7817	1
miR7823	1
miR7824	1
miR7826	1
miR7828	1
miR7831	1
miR7832	1
miR7834	1
miR7839	1
miR7842	1
miR2119	1
miR5138	1
miR5139	1
miR5141	1
miR5574	1
miR5575	1
miR5576	1
miR5577	1
miR5578	1
miR7797	1
miR7800	1
miR7803	1
miR7804	1
miR7805	1
miR7806	1
miR7807	1
miR7811	1
miR7972	1
miR5383	1
miR5388	1
miR5564	1
miR5565	1
miR5568	1
miR5569	1
miR5570	1
miR6217	1
miR6218	1
miR6220	1
miR6221	1
miR6224	1
miR6225	1
miR6227	1
miR6228	1
miR6229	1
miR6232	1
miR6233	1
miR6234	1
miR6235	1
miR821	1
miR1918	1
miR5302	1
miR5303	1
miR6023	1
miR6024	1
miR6026	1
miR9469	1
miR9472	1
miR9473	1
miR9474	1
miR9475	1
miR9476	1
miR9477	1
miR9478	1
miR9479	1
miR1084	1
miR1087	1
miR1088	1
miR1094	1
miR1097	1
miR1098	1
miR1099	1
miR1101	1
miR1103	1
miR1104	1
miR1106	1
miR1107	1
miR1109	1
miR1115	1
miR1078	1
miR1432	1
miR4376	1
miR5304	1
miR6027	1
miR7980	1
miR7981	1
miR7984	1
miR7990	1
miR7991	1
miR7993	1
miR7994	1
miR7996	1
miR7997	1
miR7998	1
miR8000	1
miR8001	1
miR8002	1
miR8004	1
miR8005	1
miR8007	1
miR8010	1
miR8011	1
miR8012	1
miR8014	1
miR8015	1
miR8016	1
miR8017	1
miR8018	1
miR8019	1
miR8020	1
miR8021	1
miR8022	1
miR8024	1
miR8025	1
miR8028	1
miR8029	1
miR8030	1
miR8032	1
miR8033	1
miR8034	1
miR8035	1
miR8036	1
miR8037	1
miR8039	1
miR8040	1
miR8043	1
miR8044	1
miR8046	1
miR8047	1
miR8048	1
miR8050	1
miR8051	1
miR1120	1
miR1121	1
miR1125	1
miR1133	1
miR1135	1
miR1136	1
miR1138	1
miR1847	1
miR9652	1
miR9653	1
miR9655	1
miR9656	1
miR9657	1
miR9659	1
miR9662	1
miR9663	1
miR9666	1
miR9670	1
miR9678	1
miR9679	1
miR9773	1
miR9774	1
miR9778	1
miR9779	1
miR9782	1
miR3623	1
miR3624	1
miR3625	1
miR3629	1
miR3631	1
miR3633	1
miR3634	1
miR3635	1
miR3636	1
miR3637	1
miR3640	1

## Sheet: Table S7
Table S7 Expression of miRNA families
miRNA families	S1	S2	S3	S4	S5	S6	S7	S8
miR159	661192	146150	192887	154509	208087	451930	188710	139307
miR166	104809	190198	279828	212477	227644	137520	182832	627823
miR2916	51017.5	478245	278224	408675	367997	100479	278810	3120.76
miR482	32889.7	47692.9	59844.2	101987	64925.9	83329.7	107055	19384.5
miR319	27862.6	876.495	342.803	216.939	539.408	702.098	423.933	287.835
miR396	22862.4	4248.59	9086.76	9586.81	18499.8	34897.3	35458.1	2017.12
miR398	14696.3	21834.5	14514.8	5823.97	3178.41	31902.4	13950.8	336.597
miR162	14476.8	6258.28	10492.1	13029.5	6955.42	14744.3	18711.5	7035.19
miR894	13687.3	29736.5	85457	32591.9	66789	60136.2	87470.5	63281.9
miR858	10896.8	1309.34	716.097	481.975	361.438	814.924	468.641	84.2806
miR167	6243.7	734.115	825.659	1780.78	856.015	2863.67	2768.39	5670.68
miR164	4718.24	19324.7	14806.7	10224.5	2431.34	3184.87	2356.54	332.935
miR171	3934.03	5006.31	1710.85	1349.29	830.214	3928.47	1083.81	674.789
miR6300	2892.06	3211.65	1435.84	2161.75	1318.07	27340.6	9874.47	2027.58
miR6478	2522.41	11446.7	9592.7	6768.02	3271.49	7613.26	12874.2	657.026
miR535	1249.19	305.145	386.539	538.671	698.189	1073.02	1030.66	4925.97
miR477	1244.15	534.189	231.948	842.855	178.58	2015.72	1529.61	10.3395
miR3711	1198.16	1334.69	1909.93	1594.98	3825	3705.78	2704.19	2712.12
miR403	1167.82	106.194	184.167	545.584	207.256	848.354	297.803	21788.9
miR845	1149.84	1017.99	1077.24	1197.62	641.793	903.755	709.246	218.377
miR390	1034.36	1044.81	172.315	230.497	194.684	652.264	1212.13	1127.53
miR858	839.006	64.4185	31.397	35.0011	38.8663	92.5	42.2891	7.86355
miR394	797.85	189.888	196.05	73.9168	46.1384	121.166	28.4231	601.355
miR8175	773.551	250.441	190.389	263.515	668.636	464.331	717.745	13298.1
miR168	648.092	913.591	1433.7	2890.03	1506.85	2162.94	2002.09	26218.3
miR169	615.362	119.449	119.176	135.28	151.921	133.892	162.602	67.5552
miR3954	571.236	43.608	151.648	137.746	147.46	1036.2	688.607	4118.25
miR3630	542.619	2589.29	1153.96	2038.2	1136.05	1198.79	2343.63	132.302
miR408	530.696	1212.33	719.652	486.258	224.435	290.268	638.185	210.051
miR399	479.129	1774.33	11218.3	1046.69	959.928	636.42	1570.34	16.5202
miR1863	458.848	62.2011	37.6097	19.1693	29.854	53.1443	28.1887	88.323
miR5368	452.254	834.093	1426.93	1201.88	421.378	404.362	1273.71	180.524
miR6173	432.857	4432.34	2387.06	4558.06	1531.83	1220.66	4933.32	112.434
miR1511	369.722	394.542	370.531	305.185	411.805	358.536	238.805	1322.11
miR393	349.388	112.083	40.8829	175.692	295.799	1211.75	540.848	52.6459
miR7782	326.134	190.539	97.9989	169.291	89.279	78.1766	83.2795	20.7229
miR1520	305.63	269.312	208.617	223.688	134.666	107.014	257.07	38.2126
miR395	281.738	602.291	792.929	654.006	403.249	1103.86	1411.33	7.11668
miR160	280.145	194.714	129.18	198.782	97.4887	94.2671	91.0972	229.336
miR8562	270.468	109.084	132.44	62.1581	52.2671	103.766	40.1078	20.5435
miR6483	239.35	89.7047	84.7909	80.0547	147.878	434.132	108.033	2.77111
miR4995	232.498	878.365	649.002	891.409	484.923	362.988	726.491	126.164
miR1448	222.303	113.753	87.2574	157.643	119.726	128.064	177.173	3.96159
miR8001	218.238	7.05164	4.27533	7.98776	4.13795	12.3933	2.16836	0.49038
miR9773	217.998	261.651	163.578	447.034	146.239	263.871	166.662	0.771038
miR156	174.961	287.791	478.881	759.049	1491.98	4947.33	11507.4	35498.8
miR7783	164.073	165.66	138.967	197.211	74.1168	86.1609	132.421	36.7173
miR8762	163.028	105.069	11.1028	23.5632	162.92	109.775	62.2871	5.22301
miR8771	161.375	104.776	68.6025	29.1184	44.3952	48.5006	28.5618	5.65478
miR5653	145.085	166.451	196.933	148.698	45.2017	106.68	62.6472	23.7402
miR7980	132.234	113.413	31.0544	108.957	58.8502	87.8811	116.168	10.5565
miR5145	130.589	47.2628	66.3038	69.4895	81.5659	92.5632	131.605	38.3174
miR530	129.995	3.18552	38.9473	11.9816	15.6189	162.204	67.6482	1719.06
miR7693	121.23	1281.3	535.722	803.121	293.751	263.276	797.947	0
miR8565	118.401	648.792	1094.41	840.64	494.975	293.374	609.558	11.6653
miR6272	113.181	25.1754	23.8039	3.59381	0	19.6697	7.9693	0.49038
miR8155	113.067	59.3731	109.713	107.934	79.5641	227.484	200.245	342.858
miR1507	104.584	351.151	185.702	153.781	57.0281	55.6576	104.232	12.8357
miR2118	98.1527	158.67	196.186	275.552	145.653	119.642	230.674	14.166
miR6479	97.6985	20.6287	0	0	17.4847	7.27635	0	3.15509
miR5141	96.0045	201.823	266.873	427.221	197.121	210.939	233.546	1.0517
miR393	95.4538	19.1131	20.9537	47.5265	49.4903	196.48	108.698	7.92319
miR8711	94.1258	92.814	226.959	376.771	83.7141	156.862	87.5504	8.62329
miR172	91.8082	35.0814	33.3344	55.2201	18.5382	46.418	27.4845	5.29907
miR530	86.9153	383.923	783.573	755.022	401.466	3268.17	5093.56	396.141
miR8044	83.3772	114.058	121.548	97.08	27.7148	28.8062	87.1336	9.07511
miR8590	82.0441	47.8642	90.7091	23.0195	13.5981	135.537	11.6019	0
miR5083	79.1817	12.5877	34.0723	51.1135	9.73558	317.432	85.7682	23.7768
miR5200	71.2043	311.184	516.9	653.436	222.452	293.919	591.881	53.7876
miR8751	65.0369	26.1079	23.8262	10.9654	9.59085	41.625	18.107	0
miR7757	60.3004	50.364	42.5855	95.1255	47.7089	59.2106	30.357	38.7292
miR472	60.2541	60.3493	73.2375	197.175	78.6385	125.039	145.861	13.6366
miR4414	58.4064	12.7421	2.55217	1.4888	1.59848	9.90481	11.159	0
miR414	55.9347	258.05	128.459	285.306	166.133	108.231	394.251	8.76207
miR5139	53.2187	46.4847	74.601	116.131	63.6996	68.1456	64.0555	51.3705
miR1873	53.1972	58.2375	169.813	60.4464	26.9449	69.1664	40.2863	1.26142
miR5168	52.4917	129.588	132.539	104.78	157.362	72.7467	108.678	71.9655
miR5077	44.0649	107.758	345.199	161.724	347.846	278.571	383.902	10.8588
miR5503	43.8021	121.946	101.118	92.6526	117.36	30.8709	75.3103	0
miR6030	43.0412	28.6697	85.9439	83.3728	9.08829	19.4446	0	0
miR2619	42.5964	60.1237	9.04057	64.3758	16.8031	20.8125	6.50508	1.54208
miR1871	41.7988	9.40219	21.8666	67.673	24.1138	79.2647	66.0185	4.70847
miR902	40.0267	43.2149	30.1638	21.5307	21.0959	14.4538	167.024	0.561316
miR2275	38.6113	960.333	183.414	129.471	98.4216	77.2122	343.853	140.1
miR6117	36.4846	10.2372	17.0174	35.4012	15.7233	22.2035	13.0102	7.15215
miR8674	35.2012	31.8552	47.6524	3.99388	3.19695	29.1601	7.9693	1.26142
miR397	35.1599	0	0	15.9755	0.932939	73.2489	34.8056	12.8208
miR3712	34.2764	16.7545	15.313	38.7386	15.9848	31.4594	4.33672	1.68395
miR5636	33.9754	2.35055	0	7.18763	5.47708	8.52746	6.50508	0.24519
miR5807	33.7649	13.9621	0	31.9511	11.1893	2.62162	10.8418	0
miR3443	32.4163	19.6393	0	15.1754	9.32939	13.4236	10.5376	3.08415
miR7826	32.2252	13.9621	5.70044	15.9755	0.932939	12.5196	0	10463.7
miR3509	31.5811	11.0721	0	13.3992	52.2576	0	0	0
miR5658	31.159	116.178	136.095	140.832	91.2879	61.4757	159.42	7.46827
miR4233	30.3585	28.2197	66.7062	45.3112	32.3816	12.4002	22.318	1.96152
miR2111	29.5795	21.1549	11.4232	3.99388	6.53057	10.1325	47.8556	0.561316
miR1150.3	29.5023	56.4263	24.1617	32.2396	29.8422	5.4641	6.50508	0
miR861	29.3223	29.1959	69.1147	13.5429	8.80264	23.3216	0	0
miR394	28.9631	2.79241	0	7.98776	0	0	0	0.49038
miR6217	25.1706	3.18552	26.2088	0	4.54414	17.3978	4.33672	0
miR9564	24.8489	9.40219	9.97577	0	3.73175	0	0	0.49038
miR2638	24.4165	44.0286	63.7703	66.8729	106.313	56.7867	71.5819	2.98083
miR7730	23.9752	24.5923	36.7994	11.9816	5.59763	7.5109	0	3.32934
miR7805	23.1073	19.4006	31.9503	39.0674	2.79882	14.3455	20.2753	0.49038
miR5224	22.1202	28.7104	4.27533	7.58769	0	12.7336	0	9.73974
miR1447	22.0382	56.1744	15.7208	13.759	9.32939	44.0599	46.8343	16.8919
miR7774	21.8586	0	0	3.99388	8.39645	47.9889	6.50508	1.40329
miR5021	21.6704	371.138	315.37	481.696	136.739	45.311	267.437	6.66998
miR440	21.4144	18.8044	7.61546	29.3747	8.25978	12.7336	9.91622	0.980759
miR5298	21.2405	9.40219	0	15.9755	15.4983	5.68497	0	0
miR6142	20.5005	18.8044	0	36.3784	14.2717	23.8759	5.5795	0.980759
miR7698	19.9629	0	0	0	3.19695	1.0234	0	1.71633
miR8738	19.3221	7.05164	16.1884	35.9449	27.8719	10.9282	16.1171	0
miR7765	19.1454	26.2135	43.9009	32.7122	48.7807	27.5414	39.625	0.49038
miR529	18.6094	16.6082	16.1884	13.3992	28.7726	22.873	10.1377	0
miR829	18.0706	30.3671	29.0144	79.5042	19.992	21.1554	61.9699	9.64773
miR8024	17.9455	14.7483	24.0145	69.4919	14.3863	13.757	18.5897	5.22301
miR6140	17.9397	181.547	90.6779	187.831	27.0552	29.4619	77.6602	1.08716
miR7800	17.559	16.6082	30.4172	69.0894	45.0307	8.88141	8.67344	0.49038
miR4415	16.7642	7.05164	0	12.9267	2.79882	10.7073	5.5795	1.8582
miR7697	16.6207	16.7545	10.2087	7.98776	1.86588	5.24323	0	0
miR7738	16.4928	2.35055	10.9556	0	0	5.24323	0	0.735569
miR5219	16.3318	9.55657	16.1661	51.809	14.2797	30.1493	51.3924	4.66169
miR5633	16.2684	0	6.52944	16.6642	4.66469	10.8088	14.3916	1.40329
miR1521	15.869	11.5628	0	0	8.25978	8.88141	30.413	1.22595
miR9563	15.3603	4.70109	8.55066	18.9531	11.1953	15.2358	4.33672	2.22725
miR5303	15.2871	43.7411	32.1609	38.8513	229.798	20.2719	56.4892	0
miR1508	14.9824	0	5.70044	0	9.32939	13.1081	0	0
miR9408	14.6447	12.6365	2.85022	7.98776	0	26.8651	5.5795	1.33235
miR7713	14.4708	28.2066	0	40.9173	76.8442	63.4507	58.0094	0
miR8684	14.3371	30.8578	9.53048	15.1754	44.3592	15.9437	0	3.15509
miR6476	14.2005	0	7.14786	0	0	10.4865	0	0
miR827	13.9807	0	0	0	0.932939	34.5679	63.8103	63.8995
miR8640	13.7983	3.18552	0	0	1.86588	2.0468	0	0
miR7504	13.6	0	7.14786	0	0	12.7336	21.7395	2.03245
miR5508	13.5756	21.1549	8.55066	32.3443	5.99577	12.3056	0	0
miR5568	13.4663	6.37105	5.70044	2.9776	2.79882	9.32315	11.6019	2.94537
miR6269	13.396	0	0	0	0	5.45726	0	0
miR2108	12.9576	6.37105	4.76524	0	0	5.24323	0	0
miR4246	12.6012	7.05164	0	2.9776	2.79882	3.63818	0	2.70018
miR8608	12.3269	0	2.85022	0	1.86588	3.63818	0	0
miR7742	12.242	8.37724	16.6783	11.9816	0	4.0936	17.4028	1.61301
miR5227	11.953	26.3111	7.6565	16.448	11.9915	5.11699	17.3469	2.76802
miR7485	11.9071	0	0	13.943	0	7.27635	0	3.57453
miR9469	11.8641	2.35055	15.6762	0	0.932939	9.89797	4.33672	1.22595
miR7758	11.5967	2.35055	1.42511	15.5755	0.932939	26.9461	11.6019	1.61301
miR8709	11.502	0	0	7.98776	6.3939	11.1422	4.33672	0.841974
miR5212	11.2834	0	0	0	0	0	0	1.12263
miR1518	10.9933	0	0	0	0	7.27635	0	0
miR5244	10.7043	7.05164	11.9131	14.7753	0	3.63818	0	0.980759
miR4382	10.5061	2.79241	0	15.9755	0	3.86589	0	0
miR2645	10.3537	3.18552	1.42511	0	39.1656	4.4407	2.78975	0
miR400	10.3537	0	4.76524	12.4542	0.932939	3.86589	6.50508	0
miR8011	10.3537	13.9621	0	0	2.79882	3.63818	0	0
miR8039	10.3537	0	0	11.5816	1.86588	13.1959	0	1.33235
miR8046	10.3537	0	16.6783	0	3.73175	0	0	0
miR8672	10.3537	4.70109	0	0	0	0	0	0
miR9473	10.3537	7.05164	0	3.99388	19.6121	2.84249	10.1377	4.38412
miR5781	10.1712	0	2.38262	19.9694	0.932939	2.62162	8.67344	0
miR165	9.65964	4.70109	2.85022	0	0	0	0	0.280658
miR828	9.63526	36.3014	2.85022	0	0	0	0	1.0517
miR8681	9.45851	60.3544	25.2513	67.2097	27.2305	18.7931	21.6836	0
miR8021	9.32481	9.55657	7.12555	11.9816	2.79882	7.86485	0	3.31441
miR5026	9.25737	0	2.38262	0	23.9771	13.1081	2.16836	0
miR2873	9.07776	2.35055	21.6131	71.8899	1.86588	20.0236	10.8418	1.57754
miR3636	8.99283	8.37724	20.4173	45.7825	8.68209	10.9214	14.4744	0.771038
miR7767	8.77017	103.358	36.3318	65.1692	35.8519	41.6455	46.7515	0.24519
miR1519	8.76731	0	0	0	0	2.62162	0	0
miR5285	8.65799	8.7216	23.8262	6.97148	0	3.64502	0	0.49038
miR7726	8.61494	0	0	7.18763	2.79882	5.68497	0	2.41952
miR7715	8.45971	12.1946	25.7189	17.9691	28.107	18.4186	8.67344	0.49038
miR6286	8.28296	0	0	0	0	0	0	0.49038
miR7484	8.18542	36.0576	0	39.7963	24.6668	27.8817	10.8418	2.17433
miR1053	7.94526	0	0	13.759	4.54414	0	0	2.4519
miR8005	7.76851	0	4.27533	7.98776	0	6.14039	0	3.19056
miR774	7.74699	11.0721	9.70003	10.9654	18.7836	24.478	4.33672	0.735569
miR3627	7.7226	14.9383	15.6762	47.5265	10.548	22.2172	30.9516	15.0748
miR3476	7.67383	0	0	0	0	20.9729	6.50508	0
miR6461	7.61329	6.37105	0	0	0	0	0	0.280658
miR4221	7.5889	0	10.0391	11.9104	51.4186	6.4875	8.67344	3.15509
miR7486	7.51861	2.35055	22.8687	21.5629	4.66469	2.0468	23.6865	3.64547
miR5207	7.41215	0	2.85022	0	4.66469	0	8.36925	0.747893
miR1171	7.25692	20.4743	2.85022	10.7814	0	0	0	0
miR6108	7.25692	35.7214	17.5912	3.59381	4.66469	4.0936	27.8975	4.4165
miR5562	7.2354	19.5469	2.85022	5.9552	0	0	0	0
miR7717	7.2354	172.608	393.929	988.027	94.9089	25.6277	56.3206	1.71633
miR8015	7.18663	0	34.7372	27.157	11.1893	10.4865	9.91622	0.49038
miR9776	7.09884	11.1697	5.23284	3.99388	1.86588	0	23.2037	0
miR1161	7.08017	6.37105	4.27533	0	0	0	0	0
miR5634	7.08017	15.9276	11.4232	1.4888	4.54414	5.68497	29.0047	0
miR1222	7.07731	0	7.12555	7.98776	4.66469	14.3455	8.36925	1.71633
miR8705	6.94361	0	0	0	9.59085	0	0	0
miR7761	6.90056	4.70109	17.3342	0	0	10.7005	0	0
miR5999	6.87618	0	9.53048	27.9572	29.8422	38.2145	16.6427	0
miR3946	6.74248	6.37105	2.85022	58.085	9.85826	7.29003	22.4437	0.980759
miR8007	6.74248	26.8454	11.9131	15.1754	5.59763	4.66841	2.16836	2.27764
miR2082	6.72381	43.8955	37.9434	111.394	62.0973	13.1081	13.0102	0
miR3433	6.72381	0	0	0	9.59085	4.4407	0	0
miR8033	6.72095	9.55657	6.19035	10.7814	32.3736	14.2124	47.2342	0.280658
miR5180	6.69943	26.691	2.85022	0	6.3939	3.63818	6.50508	1.12263
miR7122	6.69943	14.1033	12.826	11.9816	6.41002	8.29975	22.4437	3.15509
miR1861	6.56572	54.0483	19.2305	15.5042	15.2309	1.81909	2.16836	0
miR4400	6.56572	0	0	3.99388	0	0	4.33672	0
miR8685	6.51981	120.032	2.85022	7.58769	31.5714	0	37.5394	0
miR5532	6.49543	2.35055	2.38262	0	0	9.09544	4.33672	7.12388
miR5162	6.38897	4.70109	7.61546	41.7174	17.7258	4.0936	20.2753	5.78433
miR7503	6.38897	7.93538	14.2734	38.5559	0	5.45726	0	0
miR5234	6.38611	16.657	16.6783	0	0	16.3992	4.33672	0
miR8125	6.3402	0	0	0	0	0	0	0
miR5523	6.23089	0	0	0	0	0	4.33672	0.735569
miR7493	6.23089	0	0	0	0	2.0468	0	1.12263
miR7998	6.23089	0	0	14.3753	0	0	0	0
miR1885	6.21222	0	0	0	0	0	0	0
miR3623	6.21222	9.55657	50.3741	13.1428	1.86588	9.55086	6.50508	3.7164
miR5718	6.21222	0	19.061	0	0	4.0936	0	0.561316
miR5799	6.21222	0	0	0	0	0	0	0
miR6035	6.21222	0	0	0	0	0	0	0
miR6154	6.21222	2.79241	15.7208	7.18763	0	6.25979	4.33672	0
miR6224	6.21222	0	0	0	0	0	0	0
miR7584	6.21222	0	2.85022	18.7692	3.73175	13.543	0	2.17433
miR778	6.21222	0	0	0	0	0	0	0
miR7991	6.21222	0	0	0	0	0	0	0
miR8030	6.21222	13.4227	7.14786	0	0	2.0468	18.107	1.0517
miR8571	6.21222	0	0	0	0	0	0	0
miR8605	6.21222	0	0	0	0	0	0	0
miR8706	6.21222	19.5469	4.76524	0	7.74109	0	5.80094	0.735569
miR8708	6.21222	4.70109	0	0	0	0	0	0.280658
miR9774	6.21222	0	2.55217	0	1.86588	0	0	0.841974
miR8014	6.20936	4.70109	0	7.98776	0	0	4.33672	0.24519
miR8659	6.18784	0	0	0	1.86588	0	4.33672	1.33235
miR6474	6.16345	0	7.6565	3.99388	0	1.81909	6.50508	0.980759
miR8594.1	6.07566	0	0	7.444	0	0	0	0.561316
miR9552	6.05414	0	14.2957	3.59381	0.932939	1.0234	5.80094	2.20671
miR7777	6.02975	102.685	64.0701	53.084	29.6333	39.0239	16.56	0
miR1023	6.02975	4.70109	13.3159	10.1652	12.1282	7.86485	5.5795	5.5746
miR1134	6.00822	58.3969	105.583	245.313	189.893	43.8322	182.459	18.5435
miR1425	5.87738	0	0	5.9552	0	0	0	0
miR2106	5.87738	0	0	0	0	0	0	0
miR5174	5.87738	11.7527	7.14786	11.5816	4.66469	7.86485	0	0
miR5554	5.87738	9.40219	14.2957	0	4.54414	5.24323	10.1377	0
miR6144	5.87738	4.70109	0	0	0	5.45726	0	0.49038
miR6457	5.87738	0	0	0	2.79882	0	0	0
miR8040	5.87738	0	1.42511	0	0	0	0	0
miR846	5.87738	8.37724	0	0	2.79882	7.27635	0	1.22595
miR5049	5.82861	7.05164	0	7.98776	0	5.69181	4.33672	1.78727
miR3513	5.69777	4.70109	0	7.18763	0	2.0468	0	1.26142
miR3435	5.69777	3.18552	0	0	4.66469	1.81909	0	3.15509
miR3709	5.69777	0	0	3.99388	0	3.86589	0	0
miR2592	5.67625	4.70109	4.76524	8.67643	5.07089	2.62162	46.4075	1.29689
miR1051	5.67625	0	0	7.98776	0	0	0	0
miR5291	5.67625	26.1567	18.2917	28.3182	24.9101	7.50406	51.7096	1.57754
miR6443	5.67625	7.88662	1.42511	11.9816	0.932939	10.7005	6.50508	0
miR8676	5.67339	6.37105	7.6565	10.7814	0	3.0702	0	0
miR7716	5.54255	11.0721	19.061	0	3.73175	0	0	0
miR3625	5.52102	14.1033	4.27533	26.3569	5.59763	7.28319	11.6019	1.71633
miR6470	5.51816	4.70109	4.27533	0	17.7704	8.29975	8.36925	0.980759
miR4992	5.36294	4.70109	0	0	2.79882	1.81909	8.67344	0.561316
miR1164	5.20771	11.1697	9.97577	15.9755	6.41002	17.5488	4.33672	3.57762
miR5029	5.20771	0	0	0	0.932939	1.0234	0	0.980759
miR5721	5.20771	3.18552	0	0	0	0	0	0
miR163	5.16466	5.97794	1.42511	2.9776	0	15.9437	17.3469	0
miR3437	5.16466	10.2859	0	0	0	9.32315	6.50508	1.12263
miR3951	5.16466	2.35055	13.0178	0	0	0	5.80094	0
miR4402	5.16466	0	0	0	0	5.45726	0	0
miR158	5.00943	58.5513	130.646	55.4764	157.584	1.0234	56.6248	0.561316
miR5632	5.00943	0	0	0	26.776	0	0	0
miR418	5.00657	0	2.85022	0	0	0	0	0
miR6138	5.00657	2.35055	1.42511	3.59381	5.59763	13.7707	2.78975	0
miR4370	4.96066	0	40.5045	0	0	0	0	0
miR5225	4.82982	25.856	7.12555	10.7814	5.33023	2.0468	6.50508	0.24519
miR1057	4.82982	11.9071	2.85022	0	2.79882	6.26663	0	0.735569
miR4249	4.80544	9.40219	0	0	0	3.63818	0	0
miR5380	4.6746	9.55657	2.85022	15.9755	8.79458	4.66158	8.67344	0.561316
miR6473	4.65307	11.1697	0	10.7814	0	10.4865	19.5152	0.498596
miR9751	4.65307	0	0	0	0	12.8488	0	1.29689
miR908.2	4.49498	0	2.85022	0	0	0	0	0
miR1028	4.44907	0	0	0	4.54414	4.66158	0	0.980759
miR7735	4.44907	5.58483	17.8652	7.98776	12.7878	2.0468	0	2.24218
miR5296	4.33976	0	0	10.7814	0	0	0	0.49038
miR6024	4.31823	0	0	0	0	0	0	0
miR1037	4.14148	0	0	0	0	0	0	0
miR1531	4.14148	0	0	0	4.66469	0	0	0
miR1850	4.14148	0	0	0	0	0	6.50508	0
miR1862	4.14148	17.4432	4.76524	26.9409	4.54414	3.0702	17.4028	2.38405
miR2598	4.14148	0	0	0	0	0	0	0
miR2677	4.14148	0	0	0	0	0	0	0
miR2868	4.14148	0	0	0	0	0	0	0
miR3434	4.14148	0	5.70044	0	0.932939	0	0	0
miR3440	4.14148	0	7.14786	0	0	0	11.6019	0.561316
miR3445	4.14148	7.05164	0	4.4664	0	1.81909	2.16836	0
miR3447	4.14148	0	0	10.9654	0	0	0	0
miR3629	4.14148	0	0	0	0	0	4.33672	0
miR3637	4.14148	9.55657	4.76524	0	0	0	0	0
miR3704	4.14148	7.05164	0	0	0	0	0	0.735569
miR4354	4.14148	0	0	0	0	0	0	0.561316
miR4371	4.14148	0	7.14786	0	0	3.64502	27.8975	0.561316
miR5019	4.14148	0	0	0	4.54414	0	0	0.561316
miR5172	4.14148	0	14.7633	0	20.7802	2.84249	6.50508	0.49038
miR5183	4.14148	7.05164	9.53048	11.9104	4.54414	0	8.36925	0
miR5259	4.14148	9.55657	8.55066	11.5816	7.46351	0	33.7682	6.03875
miR5270	4.14148	6.37105	0	4.4664	0.932939	7.27635	0	0
miR5273	4.14148	0	0	0	0	0	0	0
miR5372	4.14148	0	0	0	0	9.09544	0	0
miR5561	4.14148	15.8708	12.826	14.7753	5.47708	2.62162	0	0.735569
miR6023	4.14148	0	0	0	0	5.24323	4.33672	0.49038
miR6025	4.14148	0	4.27533	7.18763	0	0	0	0
miR6104	4.14148	0	0	0	0	0	0	0
miR6167	4.14148	0	0	7.98776	0	0	8.67344	0
miR6252	4.14148	0	4.27533	0	0	1.81909	0	0
miR6450	4.14148	0	0	0	4.79543	0	0	0.498596
miR7723	4.14148	0	2.85022	4.4664	0	0	0	0
miR7747	4.14148	12.7421	7.14786	0	5.06283	10.234	0	0.980759
miR7772	4.14148	0	0	7.98776	3.73175	2.0468	0	0
miR7781	4.14148	0	0	0	25.5756	0	0	0.49038
miR8022	4.14148	0	0	0	2.79882	0	0	1.62123
miR842	4.14148	7.05164	4.76524	0	0.932939	1.81909	11.159	0
miR8551	4.14148	10.2859	12.4217	11.9816	5.59763	15.3689	11.159	0
miR8607	4.14148	0	5.10433	7.98776	6.81621	3.63818	0	0
miR8665	4.14148	0	54.8003	39.932	41.9822	16.7463	47.8158	0
miR8727	4.14148	0	0	0	0	0	0	0
miR9478	4.14148	0	0	0	0	0	0	0
miR9553	4.14148	0	0	0	0	0	0	0
miR9663	4.14148	0	0	0	0	0	0	0
miR5537	4.13862	39.045	4.76524	0	10.0212	17.0618	34.3896	0
miR5295	4.1171	0	2.85022	0	9.59085	0	13.9488	0.49038
miR5837.1	4.1171	12.7421	4.76524	1.4888	4.54414	0	0	0.561316
miR865	4.1171	0	0	0	0	0	0	0.49038
miR8774	4.1171	0	2.55217	0	2.79882	0	6.50508	0.841974
miR7711	4.09271	36.8438	56.8125	114.435	6.14262	45.9395	64.9542	1.22595
miR9678	3.9834	0	0	0	11.1893	1.0234	0	0
miR7543	3.96187	0	0	0	0	5.45726	0	0.806506
miR9476	3.80664	0	0	0	0	0	0	0
miR7494	3.78226	0	23.6308	0	13.0552	3.63818	0	1.82273
miR9760	3.78226	0	0	0	0	0	0	0
miR2673	3.62703	48.7428	55.6685	56.7813	15.6027	8.88141	72.8247	1.55029
miR5173	3.62703	0	0	0	0	0	0	0
miR6152	3.62703	0	0	0	5.47708	9.09544	17.4028	0
miR5181	3.60551	0	0	0	0	2.0468	0	0
miR6256	3.60551	0	0	0	1.86588	1.81909	0	1.68395
miR6290	3.60551	7.88662	39.9923	22.363	18.4177	27.5209	4.95811	0
miR7752	3.60551	6.37105	24.3125	99.847	6.3939	26.2162	75.8926	0
miR9477	3.58112	6.37105	2.85022	3.99388	1.86588	0	0	0
miR1048	3.58112	91.2659	15.313	10.9654	30.371	6.25979	4.33672	0
miR1444	3.58112	0	0	1.4888	3.46435	6.70837	5.5795	0
miR9561	3.58112	15.8708	2.85022	0	0	7.73177	37.1525	0.980759
miR1109	3.47181	0	0	0	0	0	0	0.49038
miR1157	3.47181	0	0	0	0	0	0	0
miR5057	3.47181	9.55657	0	0	0	0	0	0
miR5084	3.47181	17.3376	19.5286	0	3.20501	5.69181	2.16836	1.92914
miR5538	3.47181	0	0	0	0	6.26663	0	3.19056
miR5662	3.47181	2.79241	0	0	0	8.88825	0	0
miR5668	3.47181	0	2.55217	0	0	5.11699	29.0047	0.561316
miR6281	3.47181	18.6632	15.6762	11.9816	6.53057	8.88141	20.2753	0
miR5185	3.47181	4.70109	19.5286	0	0	0	4.33672	1.0517
miR1878	3.45028	0	0	0	0	1.0234	0	1.89367
miR7701	3.4259	0	0	10.7814	30.6384	5.45726	0	1.36782
miR7737	3.4259	0	0	0	2.27207	7.50406	0	0
miR1059	3.27067	0	0	0	0	0	0	1.22595
miR5198	3.27067	0	0	10.4216	3.19695	5.24323	11.6019	1.29689
miR6159	3.27067	0	0	0	0	0	0	31.7082
miR776	3.27067	0	0	0	0	0	0	0
miR949	3.27067	0	5.23284	0	0	0	6.50508	0
miR444	3.11544	0	9.53048	0	1.86588	13.1081	0	0
miR833	3.11544	0	0	3.99388	7.74109	0	0	1.12263
miR812	3.09392	15.9276	10.2087	0	0.932939	0	12.706	0.980759
miR5650	3.09392	0	0	14.3753	0	0	0	0
miR6158	3.09392	0	0	0	0	0	0	0
miR851	3.09392	0	0	7.98776	3.73175	0	6.50508	1.22595
miR1054	3.06953	0	0	0	0	0	0	0.561316
miR5256	3.06953	0	0	0	4.54414	0	0	0
miR5677	3.06953	0	0	0	0	1.0234	0	0.841974
miR1510	2.93869	0	23.8262	0	1.86588	1.0234	0	0
miR8028	2.93869	0	0	0	0	5.45726	0	0
miR8697	2.93869	0	1.42511	0	1.86588	2.0468	0	0.49038
miR5062	2.91431	4.70109	2.38262	7.18763	7.32684	0	5.80094	1.22595
miR1879	2.75908	24.4948	14.7821	17.8656	3.73175	7.27635	6.50508	3.11962
miR5558	2.75908	10.679	25.7189	3.99388	13.7207	6.25979	2.16836	0
miR5574	2.75908	0	0	0	0	5.68497	9.91622	0
miR7530	2.75908	4.70109	0	0	1.86588	0	0	0
miR862	2.75908	0	12.4217	0	36.7649	10.9145	0	0
miR8773	2.75908	0	0	0	0	5.24323	0	0
miR2603	2.60385	0	0	0	0	0	0	0
miR3267	2.60385	0	4.76524	0	0	0	0	0
miR3441	2.60385	50.5103	19.5696	16.9206	3.20501	4.66158	127.621	6.1683
miR4223	2.60385	0	0	0	0	0	0	0.561316
miR4240	2.60385	0	5.70044	0	0	0	0	0.49038
miR5632	2.60385	0	0	0	0	0	0	1.82273
miR5758	2.60385	0	0	0	0	0	0	0
miR5770	2.60385	0	0	0	0	0	0	0
miR6182	2.60385	22.3393	0	0	2.79882	0	23.2037	0.735569
miR7710	2.60385	0	0	3.99388	0	0	0	0
miR8051	2.60385	0	0	0	9.08829	5.24323	0	0
miR869	2.60385	9.55657	0	7.98776	1.86588	3.64502	19.3497	1.34057
miR870	2.60385	0	16.6783	7.18763	0	4.66158	0	0
miR8770	2.60385	0	0	0	0	0	0	0
miR2639	2.58233	22.9793	39.5024	46.3275	15.7233	28.4702	78.0632	0
miR5027	2.58233	0	0	0	0	0	0	0
miR1860	2.55794	0	0	0	0	0	0	0
miR2092	2.55794	0	2.85022	0	1.86588	0	0	0
miR3633b	2.55794	9.55657	0	0	0	0	0	0
miR5157	2.55794	0	0	11.9816	0	2.84249	0	0
miR529	2.55794	13.9621	58.6177	21.8193	8.52718	7.27635	33.477	0.49038
miR5747	2.55794	0	0	0	0	0	0	0
miR5812	2.55794	0	0	7.98776	6.3939	0	0	0
miR6113	2.55794	0	0	7.18763	2.79882	13.5361	23.2037	32.5105
miR6145	2.55794	0	0	0	0	3.63818	0	0
miR7756	2.55794	0	7.12555	3.59381	3.19695	14.1246	4.33672	0.561316
miR838	2.55794	31.7009	38.5395	36.3784	66.8847	7.73861	49.8983	6.76509
miR8561.2	2.55794	0	0	0	0	0	0	0
miR1121	2.40272	6.37105	0	0	0	3.63818	0	0.280658
miR5833	2.40272	15.9276	4.76524	0	0	3.0702	6.50508	0.561316
miR6294	2.40272	0	0	5.9552	0	0	0	1.0517
miR860	2.40272	4.70109	2.85022	0	4.66469	10.1257	19.9711	0.49038
miR1880	2.24749	0	0	0	0	0	0	0.735569
miR6235	2.24749	2.79241	0	0	0	2.0468	0	1.22595
miR1035	2.07074	4.70109	0	0	0	0	0	0.280658
miR1514	2.07074	0	0	3.59381	0	0	0	3.92612
miR2875	2.07074	0	0	0	0	1.81909	0	0
miR4391	2.07074	0	0	0	0	10.7005	0	0.980759
miR447	2.07074	0	0	0	0	0	8.36925	0.841974
miR4994	2.07074	9.40219	0	0	0	5.45726	0	0
miR5725	2.07074	0	0	22.7631	0	2.0468	0	1.22595
miR7492	2.07074	0	2.85022	0	0	1.0234	0	0
miR7536	2.07074	0	0	0	0.932939	0	0	0
miR8029	2.07074	4.70109	0	11.9816	0	4.4407	6.50508	5.3618
miR8047	2.07074	0	0	0	0	0	2.16836	0
miR8179	2.07074	9.40219	0	0	0	0	0	0
miR859	2.07074	0	1.42511	0	0	0	0	0
miR8654	2.07074	11.7527	4.27533	0	0	0	0	0.24519
miR9662	2.07074	19.1131	3.80773	14.7753	14.927	2.62162	14.4744	0
miR1855	2.04636	0	8.55066	41.7899	1.86588	15.0218	13.0102	2.27764
miR4232	2.04636	3.18552	4.76524	7.98776	9.08829	3.0702	2.16836	0.561316
miR4343	2.04636	0	0	0	0	0	0	0.841974
miR4378	2.04636	0	0	7.98776	0	0	0	0.498596
miR478	2.04636	0	0	7.98776	0	2.0468	4.33672	0
miR5041	2.04636	6.37105	7.14786	0	0	0	0	0
miR5206	2.04636	0	0	0	0	0	0	0
miR5773	2.04636	0	0	0	0	0	0	1.0517
miR6114	2.04636	0	0	29.776	0	0	4.33672	0
miR6194	2.04636	0	9.97577	0	12.1223	10.4865	4.33672	0
miR6271	2.04636	0	0	0	0	0	0	1.7518
miR7534	2.04636	0	0	0	0	0	0	0
miR7776	2.04636	5.58483	0	0	0	0	0	1.27374
miR850	2.04636	0	0	0	0	0	0	0
miR8748	2.04636	19.5469	0	0	0	0	0	0
miR8756	2.04636	37.7682	0	0	0	47.2963	11.159	0
miR5156	1.89113	11.7527	0	0	1.86588	1.81909	5.5795	0.735569
miR7740	1.89113	0	1.42511	0	0	0	0	0
miR1079	1.7359	0	4.27533	30.2393	0	2.0468	5.5795	0
miR1097	1.7359	29.3503	16.9951	3.99388	4.54414	5.24323	4.33672	0
miR1135	1.7359	0	0	0	0	3.63818	0	0.806506
miR1140	1.7359	0	0	0	0	0	0	0.561316
miR1211	1.7359	0	0	0	0	0	11.6019	1.33235
miR1847	1.7359	0	0	0	0	0	0	0
miR2083	1.7359	0	0	0	0	0	0	5.64554
miR2607	1.7359	0	0	0	0	0	0	0
miR2623	1.7359	6.37105	0	0	0	0	0	0
miR2949	1.7359	0	2.85022	0	0.932939	0	46.4075	0
miR3518	1.7359	0	0	0	0	0	0	0
miR4237	1.7359	0	0	0	0	0	0	0
miR4376	1.7359	0	0	0	0	0	0	0
miR437	1.7359	0	0	2.9776	0	2.0468	29.4445	3.74878
miR4389	1.7359	0	2.85022	0	4.79543	0	0	0
miR4405	1.7359	0	0	0	0	0	0	0
miR5014	1.7359	0	0	0	0	0	0	0
miR5079	1.7359	0	7.14786	0	0	0	0	0.49038
miR5204	1.7359	0	0	0	0	0	0	0
miR5241	1.7359	0	0	0	0	0	0	0
miR5294	1.7359	0	0	0	0	4.0936	0	0
miR5370	1.7359	0	0	0	0	0	0	0
miR5376	1.7359	0	0	0	0	0	0	0.525848
miR5500	1.7359	25.1317	5.70044	0	0	0	0	0.561316
miR5509	1.7359	0	0	0	0	0	0	0
miR5513	1.7359	8.37724	1.42511	3.59381	0	0	0	0
miR5565	1.7359	8.37724	5.70044	0	2.79882	0	4.33672	0
miR5569	1.7359	0	0	0	0	0	0	0.49038
miR5570	1.7359	0	0	0	0	0	29.0047	0
miR5628	1.7359	0	0	0	0	0	0	1.0517
miR5641	1.7359	0	0	13.759	0.932939	0	0	3.92921
miR5672	1.7359	0	0	0	0	0	0	0
miR5760	1.7359	0	0	0	0	0	0	0.561316
miR5765	1.7359	0	0	0	0	10.9145	0	0.841974
miR5802	1.7359	0	0	0	0	0	0	0
miR6421	1.7359	0	0	0	0	2.0468	0	0
miR6485	1.7359	0	0	0	0	0	0	0
miR7495	1.7359	0	0	0	3.73175	0	0	0.49038
miR7497	1.7359	0	0	0	0	0	0	0
miR7520	1.7359	0	0	0	0	0	0	0
miR7522	1.7359	0	0	0	0	0	0	0
miR7720	1.7359	0	0	7.18763	1.86588	0	0	0
miR7804	1.7359	0	0	0	0	3.63818	0	0
miR8036	1.7359	12.7421	0	7.18763	0	5.68497	0	0.49038
miR821	1.7359	6.37105	0	0	0	5.24323	11.6019	0.49038
miR8577	1.7359	4.70109	31.6299	51.5228	26.9228	9.33683	57.1504	0.49038
miR8597	1.7359	0	0	0	0	0	0	0
miR8606	1.7359	0	0	0	0	0	0	0
miR863	1.7359	0	0	3.59381	14.3863	5.45726	5.80094	0
miR8662	1.7359	0	4.76524	0	1.86588	2.62162	0	0
miR8693	1.7359	0	0	7.18763	0	0	0	0
miR8767	1.7359	22.2987	16.6783	11.1815	0	0	0	0
miR8784	1.7359	0	7.14786	0	0	0	0	0
miR919.2	1.7359	0	0	0	1.59848	0	5.5795	0
miR9736	1.7359	0	0	0	0	2.0468	0	0
miR5564	1.53477	0	0	0	20.7802	4.88929	0	0
miR1533	1.53477	6.37105	0	0	0	0	0	0
miR3444	1.53477	38.6956	49.4505	27.157	0.932939	16.1714	0	0.806506
miR3947	1.53477	5.58483	5.10433	0	20.1146	34.1346	17.6641	0
miR4403	1.53477	5.53607	0	24.3646	0.932939	0	4.33672	3.04868
miR479	1.53477	0	18.0811	3.99388	0	4.88929	2.16836	0
miR480	1.53477	0	0	0	4.54414	0	0	0
miR5290	1.53477	0	0	7.18763	9.59085	0	0	0
miR5791	1.53477	4.70109	0	0	0	0	0	0
miR6139	1.53477	0	0	32.3443	0	0	4.33672	0
miR6221	1.53477	0	0	0	0	0	0	0
miR6232	1.53477	0	0	0	0	0	0	0.980759
miR7748	1.53477	11.1209	11.9131	7.98776	1.86588	3.0702	0	0
miR7832	1.53477	11.0721	4.27533	28.9022	0	3.0702	11.6019	1.92914
miR8020	1.53477	0	0	0	1.86588	0	0	0
miR8575	1.53477	0	0	3.99388	2.79882	0	2.78975	0
miR8599	1.53477	0	0	0	0	7.06232	0	1.78727
miR8657	1.53477	0	0	7.98776	0	0	0	0
miR8730	1.53477	0	0	15.9755	2.79882	0	0	1.12263
miR9670	1.53477	0	0	0	0	4.0936	0	0
miR9722	1.53477	6.37105	0	2.9776	2.79882	0	0	0.49038
miR9738	1.53477	0	2.85022	0	0	7.27635	0	0
miR2101	1.37954	0	0	0	0	1.0234	0	0
miR2633	1.37954	0	2.85022	0	0	0	0	0
miR5282	1.37954	6.37105	0	5.9552	0	3.63818	4.33672	0.525848
miR6426	1.37954	0	0	0	0	0	0	0
miR9734	1.37954	0	0	0	1.86588	0	0	0.49038
miR1103	1.02318	91.9171	39.4578	116.468	3.73175	7.27635	50.7013	0
miR1104	1.02318	0	0	0	0	0	0	0
miR1151	1.02318	0	11.4009	7.98776	4.54414	23.8086	694.952	0
miR1223	1.02318	0	0	0	0	0	0	0
miR1887	1.02318	6.37105	0	0	0	2.0468	0	0
miR2119	1.02318	0	0	16.9206	2.79882	0	11.6019	0
miR2616	1.02318	0	0	0	0	0	0	0
miR419	1.02318	0	2.38262	0	0	3.63818	8.36925	0.841974
miR4225	1.02318	0	0	0	0	0	0	0
miR4243	1.02318	0	0	0	0	0	0	0.49038
miR5037	1.02318	0	5.10433	21.5629	0	0	29.0047	0
miR5058	1.02318	0	0	0	0	0	0	0
miR5153	1.02318	0	0	0	0	0	0	0
miR5214	1.02318	0	0	7.18763	22.3787	0	17.4028	0
miR5228	1.02318	0	0	0	0	0	0	0
miR5286	1.02318	2.35055	12.826	3.59381	0	2.0468	11.6019	1.58987
miR5302	1.02318	0	0	15.9755	0	0	0	0.841974
miR533	1.02318	9.40219	26.0767	3.59381	2.79882	9.09544	5.80094	0
miR5340	1.02318	0	0	0	0	0	0	0
miR5506	1.02318	0	0	0	0	0	8.67344	0
miR5525	1.02318	0	0	0	0	0	0	0
miR5643	1.02318	0	0	0	0	0	0	0
miR5754	1.02318	0	0	0	0	0	0	0.49038
miR6149	1.02318	11.1697	52.4087	32.7444	4.66469	4.88929	30.6873	0
miR6155	1.02318	0	0	0	0	0	0	0.49038
miR6157	1.02318	0	0	27.9572	0	0	0	0
miR6190	1.02318	6.37105	11.9131	0	0	0	0	0.561316
miR6248	1.02318	6.37105	9.99808	0	1.86588	0	0	0
miR6282	1.02318	8.37724	0	0	0	5.68497	0	2.06792
miR7125	1.02318	0	0	0	0	0	0	0
miR7502	1.02318	0	7.12555	2.9776	1.86588	2.0468	0	1.0517
miR7535	1.02318	0	0	0	0	0	0	0
miR7696	1.02318	0	0	0	1.86588	0	0	0.49038
miR7732	1.02318	4.70109	2.85022	10.1652	4.54414	10.4865	5.5795	0
miR7743	1.02318	2.35055	0	0	0	3.86589	0	0.49038
miR7762	1.02318	0	0	0	0	0	0	0
miR7764	1.02318	0	0	0	0.932939	0	0	0
miR7779	1.02318	55.122	31.2873	32.3443	0	3.63818	0	0
miR7984	1.02318	0	0	0	0	3.0702	0	0
miR7993	1.02318	0	0	0	0	0	0	0
miR8043	1.02318	0	0	0	0	0	0	8.16838
miR8144	1.02318	0	0	0	0	0	0	1.0517
miR8154	1.02318	4.70109	5.70044	16.1204	0	0	0	0
miR832	1.02318	0	1.42511	1.4888	1.86588	0	19.5283	0.735569
miR8553	1.02318	0	0	0	0	3.63818	4.33672	0.561316
miR8558	1.02318	0	0	5.9552	3.19695	10.4865	2.16836	0.561316
miR8560	1.02318	0	0	0	0	0	0	0
miR8617	1.02318	0	0	0	1.86588	0	0	0
miR8634	1.02318	0	0	0	0	0	0	0
miR8713	1.02318	0	0	0	2.79882	7.27635	0	0
miR8737	1.02318	22.2987	14.2957	23.9633	0	2.0468	0	1.22595
miR8743	1.02318	0	0	0	0	0	0	0
miR8752	1.02318	0	0	0	0	0	0	0
miR8780	1.02318	0	0	0	0	0	0	0.49038
miR9679	1.02318	0	4.76524	3.59381	8.39645	0	13.7702	0
miR1512	1.02318	11.0721	11.4009	2.9776	1.86588	2.0468	0	2.66471
miR1068	0.867952	26.0104	25.5904	43.4614	12.1282	8.30659	20.9795	0
miR1088	0.867952	0	14.2957	7.18763	0	0	0	0.561316
miR1167	0.867952	0	0	3.99388	0	0	0	0
miR2590	0.867952	0	4.27533	0	0	2.62162	0	0.841974
miR5151	0.867952	0	0	0	0	9.09544	0	0.24519
miR5383	0.867952	0	9.04057	23.8208	0	13.1081	11.6019	0
miR5638	0.867952	3.18552	4.27533	0	0.932939	8.08572	5.5795	0.49038
miR6110	0.867952	16.7545	7.14786	0	0	3.0702	0	0
miR6459	0.867952	0	0	0	4.54414	1.0234	0	0
miR8018	0.867952	9.55657	7.14786	2.9776	4.54414	0	0	0
miR909.3	0.867952	0	0	0	0	0	2.16836	0
miR9655	0.867952	0	7.14786	10.7814	0	2.0468	0	0
miR1918	0.511589	2.79241	17.3342	0	1.86588	3.0702	13.7702	2.80349
miR2648	0.511589	0	0	7.98776	0	2.62162	13.0102	0
miR3706	0.511589	0	0	0	0	2.0468	0	0.980759
miR5143	0.511589	0	0	0	0	5.45726	0	1.12263
miR5267	0.511589	0	0	0	6.6613	0	0	0
miR5719	0.511589	0	1.42511	3.99388	0	0	0	0.24519
miR6288	0.511589	0	0	0	2.79882	2.0468	17.1814	1.47114
miR7539	0.511589	7.05164	4.27533	7.18763	0	0	0	0
miR8172	0.511589	3.18552	0	7.18763	0	0	0	0
miR9475	0.511589	4.70109	0	0	1.86588	3.63818	0	0
miR1029	0	0	0	14.3753	0	0	11.6019	0
miR1030	0	9.16346	0	15.1754	0	7.29003	9.29483	0
miR1032	0	0	2.55217	0	0	2.62162	0	0
miR1042	0	0	0	0	0	0	0	1.22595
miR1045	0	0	0	10.4216	0	0	0	0
miR1046	0	0	0	0	0	4.66158	0	0
miR1047	0	0	0	0	0	3.63818	0	0.561316
miR1049	0	0	0	0	0	0	0	0.561316
miR1060	0	0	0	0	0	0	0	0.49038
miR1064	0	2.35055	2.55217	0	0	8.88141	0	0.49038
miR1069	0	0	0	15.9755	0	0	0	0.49038
miR1070	0	0	0	0	4.79543	2.0468	0	0
miR1071	0	0	0	0	0	0	0	0.561316
miR1074	0	0	0	0	0	0	0	0.841974
miR1075	0	0	2.85022	0	2.79882	0	0	1.0517
miR1078	0	4.70109	11.7623	0	0	5.24323	2.16836	0
miR1084	0	0	11.9131	0	0	0	0	0
miR1087	0	7.05164	0	0	0	0	21.6836	0
miR1094	0	2.35055	2.85022	0	4.66469	0	0	0
miR1098	0	0	0	43.1258	0	0	0	0
miR1099	0	0	0	0	0	0	8.67344	0
miR1101	0	4.70109	0	0	0	0	0	0.735569
miR1106	0	0	0	7.18763	0	0	0	0
miR1107	0	0	0	0	0	0	0	0.841974
miR1115	0	0	0	16.3768	13.2262	5.24323	0	0
miR1120	0	0	0	0	2.79882	0	0	0
miR1125	0	6.37105	0	0	0	7.86485	0	0.49038
miR1130	0	0	0	0	0	0	5.80094	0.280658
miR1133	0	8.37724	0	0	0	0	0	0.49038
miR1136	0	0	0	0	0	0	0	0.735569
miR1138	0	4.70109	0	0	0	0	0	0.561316
miR1148.1	0	0	0	7.98776	0	0	0	1.12263
miR1154	0	0	0	0	0	0	0	1.12263
miR1159.2	0	0	0	7.98776	0	0	0	0
miR1160.2	0	7.05164	0	0	0	5.24323	0	0
miR1168.1	0	0	14.2957	0	1.86588	0	29.0047	0
miR1170.1	0	0	0	7.18763	0	0	0	0
miR1215	0	0	0	0	0	0	0	0.561316
miR1219	0	0	0	2.9776	0	0	0	0
miR1221	0	0	0	10.7814	0.932939	5.24323	0	0.561316
miR1311	0	0	0	0	0	5.24323	0	0
miR1314	0	0	0	16.3768	0	5.24323	0	0
miR1315	0	0	0	0	0	0	8.36925	0
miR1316	0	0	0	0	0	3.0702	0	0
miR1319	0	9.40219	0	0	0	0	0	0
miR1320	0	0	7.14786	0	0	0	0	0
miR1428	0	0	0	0	4.54414	0	0	0
miR1430	0	0	0	5.9552	0	5.24323	0	0
miR1432	0	0	0	0	0	0	17.4028	0
miR1437	0	6.37105	0	0	0	0	11.6019	0
miR1438	0	0	0	0	0	2.0468	0	1.0517
miR1440	0	0	0	0	0	5.24323	0	0
miR1441	0	0	0	0	1.86588	0	0	0.561316
miR1446	0	0	5.70044	0	0	0	0	0
miR1446	0	0	9.97577	0	0	0	0	0.49038
miR1513	0	0	7.14786	0	0	0	0	0
miR1516	0	0	0	0	0	0	0	0.561316
miR1523	0	0	5.10433	0	4.54414	0	0	0.561316
miR1535	0	0	0	0	0	2.0468	0	0
miR161	0	0	4.27533	0	0	2.0468	8.67344	0
miR173	0	0	0	0	0.932939	4.0936	21.6966	0
miR1846	0	0	2.85022	5.9552	1.86588	0	0	0
miR1851	0	0	0	0	1.86588	0	0	0
miR1853	0	0	0	0	14.3863	2.62162	6.50508	0.735569
miR1854	0	0	0	0	0	0	0	0.49038
miR1854	0	0	2.85022	0	0	0	0	0
miR1857	0	7.93538	0	18.3691	21.2186	13.1081	23.2436	0
miR1858	0	0	7.12555	0	0	0	5.5795	0
miR1865	0	0	2.85022	2.9776	0	0	0	0
miR1866	0	0	0	0	0	9.32315	0	0
miR1870	0	0	7.6565	0	0	0	0	0
miR1872	0	4.70109	0	3.99388	0	0	0	0.841974
miR1874	0	0	0	0	0	0	0	0.525848
miR1882	0	0	0	0	0	0	0	0.735569
miR1886	0	0	0	0	0	3.63818	0	0.980759
miR2078	0	4.70109	0	0	0	0	8.67344	0
miR2079	0	0	17.1459	0	0	0	9.91622	0
miR2081	0	0	0	0	0	0	0	0.49038
miR2084	0	0	0	7.18763	0	0	0	0
miR2086	0	6.37105	15.6111	34.2424	0	2.62162	0	0
miR2089	0	6.37105	8.55066	0	1.86588	3.86589	82.5386	0
miR2091	0	0	11.9131	0	0	0	0	0
miR2093	0	6.37105	0	0	1.86588	0	0	0
miR2094	0	0	2.38262	3.59381	0	2.0468	23.2037	0
miR2095	0	0	0	0	0	3.63818	0	0
miR2097	0	0	0	0	1.86588	0	0	0
miR2098	0	4.70109	0	0	0	0	0	0
miR2100	0	0	0	0	0	0	0	3.2584
miR2102	0	0	0	0	0	0	11.6019	0
miR2103	0	0	10.2087	0	0	0	0	0
miR2105	0	0	0	0	0	11.503	0	0
miR2120	0	0	26.2088	0	0	0	13.0102	0.561316
miR2122	0	0	0	0	4.54414	0	0	0
miR2586	0	4.70109	0	0	19.1817	0	0	3.61
miR2589	0	0	0	0	0	0	4.33672	0
miR2593	0	0	0	0	0	0	0	0.561316
miR2595	0	0	0	0	0	7.86485	0	0
miR2596	0	0	0	0	3.73175	0	0	0
miR2600	0	0	0	0	0	3.63818	0	0
miR2601	0	3.18552	6.19035	0	0	2.0468	0	0
miR2604	0	0	0	0	0	0	0	0.735569
miR2606	0	4.70109	0	0	2.79882	0	0	0
miR2608	0	4.70109	0	0	0	0	0	0
miR2621	0	0	2.85022	0	0	0	0	0
miR2622	0	0	2.85022	13.1428	7.34296	6.4875	11.159	0
miR2630	0	4.70109	0	0	0	0	0	0.561316
miR2643	0	0	0	0	1.86588	0	0	0.49038
miR2644	0	16.7545	2.38262	7.444	0	2.84249	0	0.49038
miR2646	0	0	0	0	1.86588	0	0	0
miR2649	0	0	0	0	0	0	0	7.0843
miR2650	0	6.37105	0	0	0	0	0	0
miR2655	0	0	0	7.98776	0	0	0	0
miR2657	0	0	0	0	1.86588	0	0	0
miR2661	0	0	0	0	0	3.63818	0	0.49038
miR2666	0	0	0	3.59381	0	1.81909	23.2037	0
miR2675	0	0	0	0	0	0	4.33672	0
miR2676	0	0	0	7.98776	0	0	0	0
miR2867	0	0	0	8.9328	0	3.64502	5.80094	0
miR2870	0	0	7.14786	0	0	0	0	0
miR2871	0	0	0	0	0	7.27635	0	0
miR2872	0	0	0	0	0	0	0	0.525848
miR2874	0	0	0	21.5629	0	0	0	0.980759
miR2878	0	0	0	0	3.73175	5.68497	0	0
miR2912	0	0	4.76524	0	0	0	0	0
miR2921	0	0	0	0	0	0	0	0.841974
miR2923	0	0	0	4.4664	6.3939	0	0	0.561316
miR2926	0	6.37105	0	7.98776	0	1.0234	8.67344	0
miR2927	0	0	0	0	0	0	0	0.841974
miR2928	0	0	5.10433	0	0	0	0	0
miR2929	0	0	0	0	0	0	0	0.49038
miR2931	0	0	0	0	0	0	0	1.78727
miR2936	0	0	0	10.7814	0	0	0	0
miR2937	0	12.7421	21.4436	10.1652	5.06283	0	13.9488	2.31311
miR2947	0	11.1697	0	0	0	0	0	0
miR3436	0	17.9338	0	0	0	0	0	0.561316
miR3438	0	6.37105	0	0	0	7.27635	0	0
miR3439	0	0	0	0	1.86588	0	4.33672	2.3568
miR3442	0	0	0	7.98776	0	0	0	0
miR3446	0	0	0	0	0	0	11.6019	0
miR3449	0	0	0	0	0	5.24323	4.33672	2.24526
miR3512	0	9.55657	0	0	3.73175	11.7171	13.0102	0.561316
miR3514	0	0	0	0	1.86588	5.24323	0	0
miR3516	0	0	7.14786	0	0	7.29003	0	0
miR3520	0	0	0	0	0	0	0	1.12263
miR3624	0	0	5.70044	10.4216	0	0	11.6019	0
miR3631	0	4.70109	0	0	0	0	0	0.561316
miR3634	0	5.58483	5.10433	0	0	0	0	0
miR3635	0	9.55657	0	0	0	0	0	0
miR3640	0	0	0	0	10.9542	0	0	1.47114
miR3693	0	0	2.85022	0	0	0	0	0
miR3694	0	12.7421	0	0	0	0	0	0
miR3699	0	0	0	0	0	0	0	0.49038
miR3700	0	0	0	0	4.54414	0	0	0
miR3702	0	0	0	0	0	0	0	1.12263
miR3932	0	13.9621	0	0	0	2.0468	0	0
miR3948	0	6.37105	0	0	0	0	8.36925	0
miR395	0	4.70109	2.85022	0	0	5.45726	0	0.735569
miR3952	0	4.70109	1.42511	0	0	0	5.80094	0.49038
miR3980	0	0	0	0	0	0	0	1.72865
miR3982	0	0	0	0	0	0	0	0.49038
miR402	0	0	0	0	0	8.31343	8.67344	0
miR404	0	0	0	0	1.86588	0	0	0
miR406	0	0	12.2522	0	17.5832	0	0	0
miR415	0	15.9276	0	0	0	0	0	0
miR420	0	0	0	0	0	0	5.5795	0
miR4224	0	0	0	17.9691	0	0	0	0
miR4228	0	0	0	0	0	0	16.7385	0
miR4236	0	0	0	0	4.54414	2.0468	0	0.735569
miR4238	0	0	0	0	0	0	0	1.68395
miR4241	0	0	9.53048	2.9776	0	0	0	0.735569
miR4244	0	0	0	22.4355	2.79882	0	2.16836	1.54208
miR4247	0	0	0	0	0	0	0	0.49038
miR4250	0	0	0	0	1.86588	0	0	0.735569
miR4340	0	4.70109	0	0	0	0	0	0
miR4341	0	0	0	0	0	0	0	1.12263
miR4345	0	0	0	0	0	3.63818	0	0
miR4351	0	0	7.14786	3.59381	1.86588	0	0	2.66471
miR4352	0	0	0	0	0	0	11.6019	0
miR4357	0	0	5.70044	0	0	0	0	0
miR4359	0	0	0	0	0	0	11.6019	0
miR4363	0	0	0	0	0	5.24323	0	0
miR4365	0	0	0	0	0	0	11.6019	0
miR437	0	0	0	0	17.5832	0	0	0
miR4374	0	0	7.14786	7.98776	0	9.09544	0	0
miR4381	0	4.70109	0	0	0	0	0	0
miR4383	0	7.05164	0	0	0	0	0	0.735569
miR4384	0	0	8.55066	0	0	0	8.36925	0
miR4388	0	0	0	0	0	0	0	0.561316
miR4392	0	0	0	0	0	0	0	0.735569
miR4398	0	0	0	7.18763	0	0	28.3404	0
miR4399	0	0	0	0	6.3939	0	0	0
miR4401	0	6.37105	0	11.9104	30.371	0	0	0
miR4407	0	0	0	0	2.79882	0	0	0
miR4408	0	0	0	0	0	0	0	0.49038
miR4409	0	0	0	0	2.79882	0	0	0
miR4413	0	0	0	0	0	5.24323	0	0
miR474	0	4.70109	0	0	0	0	0	0
miR476	0	0	0	0	14.6698	0	0	0
miR481	0	0	0	0	0	0	0	0.561316
miR4993	0	15.1414	7.14786	13.1428	0	8.18719	207.948	0.498596
miR5015	0	0	0	0	0	2.0468	0	0
miR5020	0	3.18552	5.10433	7.98776	0	0	10.8418	0.49038
miR5024	0	0	0	0	0	0	0	0.980759
miR5030	0	0	0	0	0	0	0	0.561316
miR5031	0	0	0	0	0	0	0	1.0517
miR5034	0	0	0	0	4.54414	0	0	0.561316
miR5038	0	0	0	0	4.66469	0	0	0
miR5040	0	0	0	14.3753	0	0	0	0
miR5042	0	0	0	0	0	2.0468	0	0
miR5044	0	0	0	0	0	0	11.6019	0
miR5048	0	5.58483	0	0	3.73175	0	6.50508	0
miR5050	0	0	0	0	1.86588	3.0702	0	0
miR5051	0	0	2.85022	0	0	0	0	0.561316
miR5054	0	0	0	0	0	0	0	2.24368
miR5055	0	0	0	0	0	2.62162	0	0.24519
miR5059	0	4.70109	0	0	0	0	0	0
miR5063	0	0	0	0	2.79882	0	0	0
miR5068	0	0	0	0	0	0	0	0.841974
miR5070	0	0	0	0	0	5.68497	0	0
miR5075	0	0	0	0	4.79543	0	0	0
miR5138	0	2.79241	1.42511	0	1.86588	1.0234	0	0
miR5144	0	0	0	14.3753	0	0	8.67344	0
miR5148	0	0	7.14786	0	0	0	0	0
miR5158	0	0	0	0	0	0	0	0.49038
miR5160	0	0	0	0	0	0	11.6019	0
miR5163	0	0	11.9131	0	0	22.5122	0	0.49038
miR5166	0	0	2.85022	0	0	0	0	0
miR5167	0	4.70109	0	0	0	0	4.33672	0
miR5171	0	0	0	4.4664	0	0	0	0
miR5176	0	0	0	21.5629	0	5.45726	15.1785	2.88264
miR5182	0	4.70109	0	0	1.86588	2.0468	0	0
miR5184	0	0	0	0	0	0	0	0.980759
miR5208	0	14.3552	11.4232	34.7459	7.74915	9.68394	0	0.735569
miR5210	0	5.58483	0	0	0	0	0	0
miR5213	0	2.35055	0	0	0	2.62162	11.6019	0
miR5217	0	0	7.14786	0	0	0	0	0
miR5223	0	0	0	0	0	8.88141	0	1.96461
miR5226	0	0	0	26.7984	124.681	0	0	0
miR5229	0	0	0	0	0	0	0	1.0517
miR5230	0	0	7.14786	0	0	0	0	0.49038
miR5235	0	0	0	0	0	0	8.67344	0
miR5237	0	0	0	0	1.86588	0	0	0
miR5238	0	0	0	0	0	3.63818	0	0
miR5239	0	0	7.14786	5.9552	11.3604	2.0468	40.6065	0
miR5240	0	11.7527	0	2.9776	0	0	0	0
miR5243	0	4.70109	0	0	0	0	0	0
miR5246	0	0	0	0	0	7.86485	4.33672	0
miR5251	0	15.9276	29.5266	21.5629	6.93676	28.9928	16.7385	0
miR5255	0	0	0	7.98776	0	0	0	0
miR5258	0	0	5.70044	0	2.79882	0	6.50508	0
miR5261	0	0	0	0	0	10.4865	0	0
miR5263	0	0	9.53048	0	0	0	0	0
miR5264	0	4.70109	0	0	0	0	0	0
miR5265	0	0	0	0	0	7.27635	0	0.841974
miR5268	0	0	0	0	0	0	11.6019	0.735569
miR5269	0	0	0	0	0	0	0	0.735569
miR5269	0	0	0	0	0	0	0	0.49038
miR5272	0	0	2.38262	0	1.86588	1.0234	0	2.06792
miR5276	0	4.70109	15.313	0	0	0	0	0
miR528	0	0	0	0	0	0	4.33672	0
miR5281	0	0	0	3.59381	3.73175	0	0	0
miR5284	0	0	0	0	0	0	11.6019	0
miR5288	0	0	0	2.9776	0	0	0	0.498596
miR5292	0	0	16.6783	0	0	3.0702	0	0
miR5293	0	5.58483	13.0589	13.3992	43.4262	8.52746	11.159	0
miR5297	0	0	0	0	0	5.45726	0	0
miR5299	0	0	0	0	0	0	0	1.01623
miR5304	0	0	0	0	0	0	0	0.561316
miR534	0	0	0	0	1.86588	0	0	0
miR5374	0	0	0	14.3753	0	0	0	0
miR5377	0	0	0	0	0	5.24323	0	0
miR537	0	0	0	0	0	0	0	0.980759
miR5388	0	16.3126	24.6329	2.9776	25.461	3.64502	28.5059	0
miR538	0	2.35055	0	2.9776	2.79882	0	0	0
miR5494	0	0	0	0	0	0	4.33672	0
miR5501	0	0	0	0	1.86588	0	0	0
miR5502	0	0	0	0	0.932939	0	0	0.771038
miR5511	0	0	0	0	0	2.0468	0	0
miR5522	0	4.70109	0	0	0	0	0	0
miR5524	0	0	0	0	3.73175	0	0	0
miR5526	0	0	0	0	1.86588	0	0	0
miR5529	0	0	0	7.18763	0	0	11.6019	0.49038
miR5530	0	0	0	0	0	0	0	1.12263
miR5534	0	0	9.53048	0	0	7.27635	0	0
miR5536	0	7.05164	0	0	1.86588	0	0	0
miR5555	0	0	0	7.444	0	0	0	0
miR5557	0	0	0	0	0	0	0	0.561316
miR5558	0	0	0	0	1.86588	0	0	0
miR5559	0	0	0	0	0	0	16.7385	0
miR5561	0	0	0	3.99388	0	0	13.9488	0
miR5575	0	0	0	0	0	0	0	0.49038
miR5576	0	0	4.76524	3.59381	1.86588	0	5.80094	0
miR5577	0	0	4.76524	0	0	0	0	0
miR5578	0	0	0	0	3.19695	0	0	0
miR5639	0	0	2.85022	5.9552	2.79882	0	0	1.0517
miR5640	0	0	0	0	2.79882	0	0	0
miR5647	0	0	0	5.9552	0	2.0468	0	0.49038
miR5649	0	0	0	0	4.54414	0	0	0
miR5651	0	0	19.061	0	0	0	0	0
miR5654	0	19.94	0	0	0.932939	0	0	1.48757
miR5656	0	0	19.061	17.9368	6.41002	2.62162	49.0156	0.24519
miR5659	0	0	0	0	113.24	0	16.7385	0
miR5660	0	0	0	0	0	0	11.6019	0
miR5667	0	0	0	0	0	0	4.33672	0
miR5670	0	0	0	0	4.54414	0	0	0
miR5671	0	7.05164	0	0	0	0	0	0
miR5712	0	0	0	0	0	0	0	0.49038
miR5717	0	0	0	0	0	0	0	0.49038
miR5720	0	16.6082	2.85022	0	0	0	0	0
miR5724	0	0	0	10.7814	1.86588	0	0	0
miR5741	0	0	0	0	0	3.63818	0	0
miR5742	0	4.70109	0	0	0	0	0	0
miR5745	0	0	2.55217	1.4888	4.79543	0	8.36925	0
miR5750	0	27.336	4.76524	0	0	0	0	0
miR5752	0	0	0	0	1.86588	0	0	0
miR5753	0	0	0	0	0	0	0	1.47114
miR5756	0	0	0	0	1.86588	0	0	0
miR5762	0	2.35055	0	0	2.79882	0	0	0
miR5769	0	0	0	0	0	0	6.50508	0
miR5771	0	0	0	7.98776	0	0	0	0
miR5772	0	0	0	0	0	0	13.9488	0
miR5774	0	0	0	10.7814	0	2.0468	0	0
miR5778	0	0	0	0	0	0	15.1785	0
miR5780	0	0	24.5044	0	0	0	0	0
miR5782	0	0	0	0	0	3.63818	0	0
miR5793	0	0	0	0	0	0	0	1.57754
miR5794	0	4.70109	0	0	0	0	0	0
miR5798	0	0	0	0	0	0	0	0.841974
miR5805	0	0	0	7.98776	0	0	0	0
miR5806	0	0	0	0	0	0	5.5795	0
miR5809	0	0	5.70044	0	0	0	0	0
miR5816	0	0	0	2.9776	0	0	0	0
miR5817	0	0	0	0	0	0	0	0.980759
miR5820	0	0	14.2957	0	0	5.11699	0	0
miR5823	0	0	0	0	0	0	0	0.525848
miR5834	0	0	0	0	0	5.45726	0	0.561316
miR5995	0	4.70109	9.53048	7.98776	0	5.24323	0	0
miR5997	0	0	0	0	1.86588	0	0	0
miR5998	0	4.70109	0	7.98776	0	0	0	0
miR6019	0	4.70109	0	0	0	0	0	0
miR6020	0	0	0	4.4664	0	0	0	0
miR6023	0	0	4.27533	0	0	0	0	0
miR6026	0	0	0	0	2.79882	0	0	1.0517
miR6027	0	0	2.85022	0	0	0	0	0.841974
miR6029	0	9.55657	0	0	0	0	0	2.17433
miR6032	0	11.7527	0	0	0	0	0	0
miR6034	0	12.7421	0	3.59381	0	7.86485	0	5.88764
miR6036	0	0	10.2087	0	0	0	0	0.561316
miR6107	0	3.18552	0	7.98776	1.86588	0	0	0
miR6114	0	0	0	0	6.81621	0	0	0
miR6116	0	0	0	0	1.86588	0	0	0
miR6118	0	0	0	0	6.3939	0	0	0
miR6135	0	0	0	0	0	0	0	3.54215
miR6136	0	0	2.85022	0	0	0	0	0.49038
miR6141	0	0	0	0	2.79882	0	0	0
miR6143	0	0	4.76524	2.9776	0	0	0	0
miR6150	0	18.8044	26.8647	3.99388	3.73175	13.7707	33.2855	1.05991
miR6153	0	0	0	0	0	0	13.9488	0
miR6156	0	0	0	0	0	4.0936	0	0.24519
miR6161	0	0	0	0	0	0	17.3469	0
miR6163	0	0	0	0	0	0	0	0.49038
miR6164	0	0	0	0	0	7.27635	0	0
miR6168	0	0	0	0	0	0	5.5795	0
miR6169	0	16.7545	0	0	2.79882	0	15.9386	1.26142
miR6170	0	0	5.70044	0	0	0	36.5709	2.9099
miR6171	0	0	0	0	4.79543	0	33.477	0
miR6180	0	0	0	0	0	0	0	1.12263
miR6188	0	4.70109	0	0	0	0	0	0
miR6191	0	0	0	0	9.08829	0	4.33672	0
miR6192	0	0	5.10433	0	0	0	0	0
miR6196	0	30.6759	20.4173	27.7744	7.34296	0	5.5795	0
miR6198	0	6.37105	0	0	0	5.24323	0	0.561316
miR6199	0	0	0	0	0	2.0468	19.5283	0
miR6200	0	4.70109	0	11.0378	2.79882	17.1812	0	0
miR6207	0	0	0	0	0	0	19.5283	0
miR6212	0	9.55657	0	0	0	0	0	0
miR6214	0	0	0	7.18763	0	0	4.33672	0
miR6218	0	4.70109	0	0	0	0	0	1.47114
miR6220	0	0	0	0	19.1817	0	0	0
miR6225	0	4.70109	16.6783	0	0	0	0	0
miR6227	0	0	0	7.18763	0	0	0	8.24753
miR6228	0	6.37105	0	0	0	3.63818	4.33672	1.36782
miR6229	0	0	0	7.18763	0	0	0	0
miR6233	0	9.40219	0	0	0	3.63818	0	1.22595
miR6234	0	6.37105	35.7393	0	0	0	0	0
miR6245	0	0	0	0	0	0	0	0.561316
miR6253	0	0	0	0	0	5.24323	0	0
miR6257	0	11.1697	0	0	0	0	0	0
miR6260	0	0	0	0	1.86588	3.63818	0	0
miR6262	0	0	11.9131	0	0	0	0	0
miR6263	0	0	5.10433	0	0	0	0	0
miR6264	0	0	0	0	0	7.27635	0	0
miR6275	0	0	0	0	0	0	0	0.841974
miR6279	0	0	0	0	0	0	0	1.12263
miR6284	0	13.9621	5.10433	0	0	0	45.9646	2.71352
miR6299	0	0	0	0	0	0	0	0.49038
miR6432	0	0	38.1219	7.98776	11.3604	0	0	0
miR6434	0	0	0	0	0	7.86485	0	0
miR6437	0	0	0	0	0	0	11.6019	0
miR6439	0	0	19.061	0	0	2.0468	0	0
miR6440	0	0	0	0	0	0	4.33672	0
miR6441	0	4.70109	0	0	0	0	0	0
miR6444	0	0	0	7.18763	0	0	4.33672	0
miR6447	0	7.05164	0	0	0	0	0	0
miR6448	0	0	0	0	1.86588	2.0468	0	0.561316
miR6459	0	0	0	7.98776	0	0	0	0
miR6462	0	0	0	0	1.86588	0	0	0
miR6463	0	0	14.2957	0	0	0	0	0
miR6464	0	0	0	15.1754	0	0	0	0
miR6471	0	8.37724	0	0	9.08829	5.24323	5.5795	0
miR6472	0	0	5.10433	0	12.7878	0	0	0
miR6477	0	0	0	0	0	0	8.67344	0
miR6480	0	0	0	0	0	2.0468	0	0
miR7123	0	0	0	0	0	0	8.36925	0
miR7488	0	0	15.313	0	0	0	0	0
miR7496	0	0	2.85022	7.98776	4.54414	0	0	0
miR7501	0	0	0	0	0	0	0	0.561316
miR7505	0	0	20.1844	0	0	10.4865	25.1078	0
miR7508	0	7.05164	0	0	1.86588	0	15.1785	0
miR7509	0	4.70109	4.27533	14.3753	0	0	0	0
miR7513	0	0	0	0	0	0	4.33672	0
miR7514	0	0	0	0	0	0	0	10.6203
miR7521	0	2.35055	2.85022	0	0	4.4407	19.5283	3.85519
miR7526	0	0	0	0	0	0	8.67344	0
miR7528	0	0	0	0	0	5.24323	0	0
miR7531	0	0	0	2.9776	0	2.0468	0	23.4945
miR7533	0	8.37724	0	0	0	0	0	0
miR7538	0	0	0	0	0	0	4.33672	0
miR7541	0	0	0	0	0	5.11699	0	2.17433
miR7545	0	9.40219	0	0	0	0	0	0
miR7694	0	9.40219	0	0	0	0	0	0
miR7695	0	0	0	10.7814	0	0	0	0
miR7700	0	7.05164	0	0	0	0	0	0
miR7708	0	0	0	0	0	0	0	4.42163
miR771	0	0	0	8.9328	1.86588	2.0468	0	0
miR7721	0	0	0	0	0	0	0	1.8582
miR7725	0	16.7545	5.70044	0	1.86588	0	0	0.49038
miR7727	0	4.70109	0	0	0	0	0	0
miR7729	0	0	1.42511	0	0	5.45726	0	0.49038
miR7731	0	0	0	0	0	0	0	1.22595
miR7736	0	0	0	25.1567	0	3.63818	0	0
miR7739	0	0	0	0	0	0	23.2037	0
miR773	0	0	0	0	0	6.25979	0	10.2363
miR7741	0	11.1697	2.85022	7.444	0.932939	5.24323	81.61	0
miR7744	0	0	0	0	0	0	0	0.841974
miR7745	0	6.37105	0	0	0	0	0	0
miR7746	0	0	0	0	0	0	29.0047	0
miR7749	0	7.05164	0	14.3753	0	0	6.50508	0
miR7750	0	0	0	0	2.79882	0	0	1.23416
miR7755	0	0	0	0	2.79882	0	0	0
miR7769	0	12.7421	0	0	0	0	0	0
miR7771	0	0	0	0	1.86588	0	0	0
miR7775	0	0	2.85022	0	3.19695	2.0468	0	0.735569
miR7780	0	0	7.6565	0	0	0	5.5795	0
miR7784	0	0	0	0	0	0	19.5283	0
miR7786	0	9.55657	0	3.99388	2.79882	5.45726	0	0.561316
miR7797	0	0	0	0	0	2.84249	0	0
miR780.1	0	9.40219	0	8.9328	0	0	0	0
miR7803	0	0	0	0	0	3.63818	0	1.22595
miR7806	0	0	0	0	0	0	13.9488	0
miR7807	0	4.70109	0	0	0.932939	0	0	0
miR781	0	4.70109	0	0	0	0	0	0
miR7811	0	0	7.12555	0	0	0	0	0
miR7814	0	0	4.27533	0	0	0	0	0
miR7817	0	0	0	0	0	0	4.33672	0
miR781	0	18.8044	0	0	0	0	0	0
miR7823	0	0	0	0	0	0	0	0.561316
miR7824	0	0	0	0	0	0	0	0.49038
miR7828	0	0	0	0	0	2.0468	0	3.2584
miR7831	0	0	0	7.98776	0	0	0	0
miR7834	0	0	0	0	0	3.63818	0	0
miR7839	0	0	0	4.4664	0	0	0	0.561316
miR7842	0	0	2.85022	0	0	0	0	0
miR7972	0	0	0	0	0	5.45726	0	0
miR7981	0	0	0	0	0	0	0	1.12263
miR7990	0	4.70109	0	0	0	5.45726	0	0
miR7994	0	0	0	0	4.79543	0	0	0.49038
miR7996	0	0	0	0	0	0	0	0.735569
miR7997	0	0	0	0	2.79882	5.11699	0	0
miR8000	0	9.55657	2.85022	7.18763	1.86588	0	2.16836	0
miR8002	0	5.58483	0	0	0	0	0	0
miR8004	0	0	0	0	3.73175	0	0	0
miR8010	0	0	0	0	0	0	8.36925	0
miR8012	0	0	0	0	0	0	4.33672	0
miR8016	0	3.18552	0	1.4888	0	3.0702	0	0
miR8017	0	0	0	31.9511	0	0	0	0
miR8019	0	0	0	0	0	0	0	0.49038
miR8025	0	0	0	0	0	2.0468	0	0
miR8032	0	0	0	4.4664	1.86588	0	0	0
miR8034	0	0	0	0	0	0	0	0.735569
miR8035	0	0	0	22.363	0	5.11699	0	0
miR8037	0	0	0	0	0	9.09544	0	0
miR8048	0	11.0721	52.4176	4.4664	0	0	0	0
miR8050	0	0	0	0	1.86588	0	0	0.49038
miR8121	0	0	2.85022	0	0	0	58.0094	0
miR8122	0	4.70109	8.57297	16.3768	4.13795	3.86589	8.36925	0
miR8123	0	0	0	0	0	0	5.5795	0
miR8128	0	0	0	0	0	3.63818	0	0
miR8139	0	0	0	0	0	0	0	0.841974
miR8140	0	0	2.85022	0	0	0	0	0
miR8142	0	5.58483	0	0	0	0	0	0
miR8143	0	0	0	7.18763	0	0	0	0
miR8147	0	0	0	0	1.86588	0	0	0.980759
miR8149	0	0	0	0	0	0	11.6019	0
miR814	0	0	0	0	0	0	11.6019	0
miR8150	0	0	0	15.9755	4.66469	0	0	0
miR8152	0	0	4.76524	3.59381	0	0	0	0
miR8166	0	0	0	0	0	0	0	1.22595
miR8178	0	0	0	0	0	2.0468	0	0
miR8183	0	0	0	0	4.54414	0	0	0
miR8184	0	0	0	7.18763	1.86588	0	0	0
miR818	0	0	0	0	0	0	0	1.12263
miR824	0	0	0	0	0	5.24323	0	0
miR826	0	0	0	0	0	1.0234	0	0.49038
miR830	0	0	0	0	0	0	4.33672	0
miR831	0	0	0	10.7814	0	0	0	0
miR834	0	0	0	0	0	0	5.5795	0
miR835	0	0	2.85022	0	0	0	0	0
miR836	0	0	0	0	0	2.0468	0	0
miR837	0	0	7.14786	13.943	4.66469	5.11699	9.91622	0
miR844	0	0	0	0	0	0	39.0565	0.561316
miR847	0	5.58483	2.85022	0	2.27207	7.86485	31.2956	0
miR848	0	0	0	0	0	0	0	0.561316
miR854	0	0	0	0	1.86588	0	5.5795	0.49038
miR855	0	0	0	0	0	0	0	1.29689
miR8552	0	0	2.85022	0	13.6324	0	21.6836	0
miR8557	0	0	0	11.9816	1.86588	0	0	0
miR856	0	7.05164	0	0	0	2.0468	4.33672	1.12263
miR857	0	0	5.70044	0	4.54414	1.81909	0	2.70018
miR8574	0	0	0	0	0	2.0468	0	0
miR8580	0	0	0	2.9776	0	0	0	0.747893
miR8581	0	0	7.14786	0	0	0	0	0.561316
miR8582	0	0	0	0	0	0	0	0.735569
miR8583	0	0	0	0	0	0	4.33672	0
miR8586	0	0	2.85022	0	0	2.0468	0	0
miR8592	0	0	0	0	0	3.63818	4.33672	0.49038
miR8593	0	0	0	0	0	0	0	0.561316
miR8594.2	0	0	0	7.18763	0	0	0	0
miR8601	0	0	0	2.9776	0	0	0	0.49038
miR8602	0	0	5.70044	7.18763	0	0	0	0
miR8612	0	0	0	0	0	0	4.33672	0
miR8615	0	0	0	0	0	0	0	0.841974
miR8616	0	0	0	7.18763	0	0	0	0
miR8632	0	0	7.12555	0	0	0	0	0.49038
miR8633	0	0	0	0	0	0	14.4744	0
miR8635	0	0	0	0	0	0	0	0.49038
miR8637	0	0	0	0	0	0	29.0047	0
miR8639	0	0	7.14786	0	0	0	0	0
miR864	0	0	2.85022	0	0	0	0	0.735569
miR8641	0	4.70109	0	0	0	0	0	3.47121
miR8644	0	0	0	0	0	0	0	0.561316
miR8645	0	0	0	0	0	0	0	0.806506
miR8646	0	0	0	0	0	0	0	0.735569
miR8647	0	0	4.76524	7.18763	0	0	0	0
miR8651	0	0	0	2.9776	0	0	0	0
miR8653	0	0	0	0	0	2.0468	0	0
miR8655	0	0	0	0	0	3.63818	0	0
miR866	0	0	0	14.3753	3.73175	0	0	0
miR8660	0	0	0	0	0	0	0	0.49038
miR8663	0	0	0	0	9.08829	3.0702	17.4028	0.498596
miR8669	0	0	0	0	1.86588	0	8.67344	0
miR8675	0	0	4.76524	0	0	0	0	0
miR8677	0	33.509	2.85022	7.98776	65.5375	47.1891	0	0
miR8678	0	0	0	0	0	10.4865	0	0
miR8679	0	0	0	0	3.73175	0	0	2.20671
miR868	0	8.37724	0	0	0	0	0	0
miR8687	0	0	5.10433	0	0	5.24323	0	0
miR8689	0	15.1414	19.2903	0	48.6359	0	12.706	0
miR8690	0	0	15.313	0	0	0	0	0
miR8691	0	0	4.76524	4.4664	0	0	0	0
miR8699	0	0	0	0	0	0	8.36925	0
miR8703	0	0	0	0	0	0	23.2037	0
miR8710	0	0	0	0	0	0	0	0.561316
miR8714	0	0	0	2.9776	0	7.27635	11.6019	0
miR8716	0	0	30.4842	0	0	0	0	0
miR8717	0	0	0	0	0	0	0	0.49038
miR8722	0	9.40219	2.38262	19.3544	0	1.0234	0	0.49038
miR8726	0	5.58483	0	0	0	0	23.2037	0
miR8731	0	5.58483	0	0	4.54414	3.0702	0	0
miR8740	0	0	0	0	1.86588	0	0	0
miR8741	0	0	15.6985	10.4216	1.86588	10.7005	23.2037	0
miR8742	0	0	0	0	0	0	0	0.735569
miR8744	0	0	0	0	0	0	0	0.49038
miR8746	0	0	0	0	0	0	0	4.10347
miR8754	0	0	0	0	3.19695	0	0	0.980759
miR8758	0	11.1697	7.14786	0	0	0	0	0
miR8763	0	0	0	0	0	4.0936	0	0
miR8766	0	0	0	0	0	10.9145	0	0
miR8769	0	9.55657	14.2957	0	1.86588	10.4865	4.33672	0
miR8772	0	0	0	0	0	2.0468	0	0
miR8776	0	0	0	14.3753	0	0	0	1.22595
miR8777	0	0	0	7.98776	0	0	0	0
miR8778	0	0	0	0	0	0	0	1.33235
miR8781	0	16.4538	7.12555	0	0	7.27635	0	1.12263
miR8782	0	0	0	11.9104	0	0	0	0
miR8787	0	0	0	0	0	0	0	0.980759
miR900	0	0	7.14786	0	1.86588	0	0	0.561316
miR904	0	0	0	0	0	0	11.6019	0
miR911	0	0	4.76524	0	0	0	0	0
miR9386	0	0	0	0	0	0	0	0.561316
miR9410	0	0	0	0	0	0	0	1.47114
miR946	0	9.40219	17.1013	0	0.932939	0	0	0
miR947	0	0	9.53048	0	0	0	0	0
miR9472	0	4.70109	0	0	0	0	6.50508	0
miR9474	0	3.18552	0	0	12.4138	2.0468	0	1.22595
miR9479	0	0	0	0	1.86588	0	0	0
miR948	0	2.35055	0	0	0	0	2.78975	0.561316
miR9480	0	0	0	0	0	5.24323	0	0
miR9481	0	0	0	0	0	0	0	0.735569
miR9483	0	7.05164	0	2.9776	0	0	4.33672	0
miR9489	0	0	9.53048	0	0	0	0	0
miR9493	0	0	0	0	0	0	0	0.841974
miR9494	0	0	4.76524	0	0	0	0	0
miR9495	0	0	4.76524	0	0	0	0	0
miR9496	0	0	0	0	0	0	4.33672	0
miR9498	0	0	0	0	3.19695	0	0	0.49038
miR951	0	0	30.626	8.46028	0	2.0468	19.5283	0
miR952	0	0	0	0	0.932939	5.45726	0	0
miR9554	0	0	0	0	0	1.0234	0	1.33235
miR9555	0	0	1.42511	0	1.86588	0	0	0.49038
miR9558	0	2.35055	1.42511	18.3691	18.5323	2.0468	0	0
miR9559	0	11.1697	0	0	0	0	0	0.561316
miR9560	0	11.1697	19.2903	57.509	47.6928	58.2434	206.32	5.63937
miR9565	0	16.3126	7.12555	0	1.86588	0	8.36925	0.49038
miR9568	0	0	4.27533	0	23.3116	12.7336	10.5376	0
miR9652	0	5.58483	0	0	0	5.24323	10.8418	0
miR9653	0	0	0	0	0	0	0	0.735569
miR9656	0	0	0	0	2.79882	0	0	0
miR9657	0	11.7527	10.8048	0	55.9466	15.7297	27.5803	1.33235
miR9659	0	0	0	7.98776	0	0	0	0
miR9666	0	0	0	5.9552	0	0	8.67344	0
miR9672	0	0	48.2672	47.7036	53.1775	18.3513	78.0073	0
miR9674	0	5.58483	0	0	3.73175	2.62162	11.6019	0.841974
miR9723	0	0	0	0	0	2.0468	0	0
miR9725	0	0	0	0	23.9771	10.4865	60.3562	0
miR9727	0	0	0	0	0	0	0	0.561316
miR9728	0	0	10.4657	0	4.66469	6.25979	22.318	0
miR9732	0	7.05164	2.85022	0	0	0	0	0
miR9735	0	0	0	0	0	0	0	1.40329
miR9737	0	0	0	0	1.86588	0	0	0
miR9739	0	0	0	0	0	3.63818	0	0
miR9740	0	0	0	0	0	0	17.4028	0
miR9743	0	0	0	0	19.1817	0	0	0
miR9744	0	0	0	0	19.1817	5.24323	0	0
miR9745	0	0	0	0	0	5.24323	0	0
miR9746	0	11.1697	0	0	0	0	0	0.49038
miR9749	0	0	0	14.3753	0	0	11.6019	0.49038
miR9752	0	0	0	0	7.34296	0	29.0047	0
miR9755	0	9.55657	9.53048	0	2.79882	7.27635	0	0
miR9756	0	0	0	0	0	0	6.50508	0
miR9759	0	0	0	0	0	0	0	0.561316
miR9762	0	0	0	0	0	0	0	0.735569
miR9766	0	0	10.4657	4.4664	0	0	21.6836	0
miR9772	0	0	0	7.98776	0	0	0	0
miR9778	0	0	9.53048	0	0	0	0	0
miR9779	0	0	2.55217	0	6.3939	2.62162	0	0
miR9782	0	0	0	0	1.86588	0	0	0
miR9863	0	6.37105	2.55217	0	3.46435	4.0936	12.306	0
novel-m1318-5p	406.733	58.7637	48.4538	53.9072	49.4457	19.2143	55.795	63.9524
novel-m0486-5p	228.536	90.947	30.1602	99.8402	82.1997	45.2096	27.2631	0
novel-m0931-5p	61.0079	133.269	210.62	36.89	71.5333	49.6845	10.8418	0
novel-m0378-5p	39.7796	5.58483	0	3.99388	14.9211	3.64502	2.78975	0
novel-m0136-5p	37.4272	9.55657	38.461	23.9633	51.0205	5.68497	16.6427	0
novel-m0376-3p	16.7427	3.18552	0	11.9816	1.86588	3.86589	0	0
novel-m0123-5p	13.9535	57.5569	41.628	23.8518	4.66469	9.78541	0	0
novel-m0698-5p	13.6577	0	0	19.9694	9.59085	11.5099	10.8418	0
novel-m0308-5p	12.2448	0	0	0	2.79882	0	0	0
novel-m0369-5p	12.2448	0	0	0	0	1.81909	0	0.24519
novel-m0573-5p	11.6601	27.526	29.3535	7.98776	37.5671	22.2982	27.8845	1.01623
novel-m0122-5p	10.3537	0	0	0	0.932939	3.63818	0	4.49053
novel-m1129-5p	10.3537	0	0	0	0	0	0	0
novel-m1045-5p	10.3265	58.7006	63.7123	87.1413	25.0629	29.0065	45.2444	0.841974
novel-m0358-5p	10.1956	20.4743	9.50817	33.1445	0	0	2.78975	0
novel-m0568-5p	8.79455	0	11.1028	3.99388	5.59763	5.24323	2.78975	0.561316
novel-m0321-5p	8.28296	0	0	0	0	0	0	0
novel-m0403-5p	8.28296	2.35055	0	25.1567	0	3.63818	0	0
novel-m0003-5p	7.94813	0	0	0	0	0	0	0
novel-m0061-3p	6.21222	0	0	0	0	0	0	0
novel-m0156-5p	6.21222	0	5.70044	3.59381	0	3.63818	0	0
novel-m0157-5p	6.21222	0	0	0	0	0	0	0
novel-m0340-5p	6.21222	0	0	0	0	0	0	0
novel-m0397-5p	6.21222	0	0	0	0	0	0	0
novel-m0455-5p	6.21222	2.35055	0	0	1.86588	3.63818	0	0
novel-m0487-5p	6.21222	0	9.53048	0	1.86588	1.0234	0	3.43575
novel-m0806-5p	6.21222	0	0	0	0	0	0	0
novel-m0998-5p	6.21222	0	0	0	0.932939	0	0	0
novel-m1185-5p	6.21222	0	0	0	0	0	0	0.280658
novel-m1056-5p	6.20936	4.70109	5.70044	7.98776	0.932939	5.45726	0	0.771038
novel-m0590-5p	6.18784	7.05164	8.55066	0	19.4491	7.86485	16.1171	0.24519
novel-m1043-5p	6.07566	5.58483	2.38262	0	0	0	0	0
novel-m1327-5p	5.54255	0	0	3.99388	0	6.14039	0	0.280658
novel-m0317-5p	5.52102	0	0	0	0.932939	0	0	0.525848
novel-m0376-5p	5.47225	0	0	3.99388	27.1741	19.442	0	0
novel-m0182-5p	5.20771	0	0	0	0	0	0	0
novel-m0595-5p	5.16466	2.35055	27.5429	35.5449	93.5138	18.3513	28.8101	0
novel-m0691-5p	5.16466	8.32849	0	0	1.86588	8.07888	0	5.61316
novel-m0254-5p	5.1618	0	0	0	0	1.81909	0	0
novel-m0663-5p	4.65307	4.70109	2.85022	0	0.932939	26.7183	0	0
novel-m0694-5p	4.33976	2.35055	0	0	0	0	0	0
novel-m0239-5p	4.29385	0	7.14786	0	0	0	0	0
novel-m0165-5p	4.14148	0	4.76524	0	1.86588	0	0	0
novel-m0172-5p	4.14148	0	0	25.1567	2.79882	0	21.6836	0
novel-m0193-5p	4.14148	0	0	3.99388	0	0	0	0
novel-m0332-5p	4.14148	11.0721	1.42511	0	0	0	0	0
novel-m0363-5p	4.14148	11.7527	9.97577	25.1567	3.73175	3.63818	0	0
novel-m0549-5p	4.14148	0	1.42511	0	0	0	0	0.280658
novel-m0933-5p	4.14148	0	0	0	0	1.0234	0	0
novel-m1081-5p	4.14148	0	0	14.3753	0	3.63818	0	0
novel-m1233-5p	4.14148	0	0	10.7814	0	0	0	0
novel-m1312-5p	4.14148	3.18552	0	3.59381	1.86588	8.75517	11.6019	0
novel-m0505-5p	3.9834	2.35055	0	0	0	0	0	0
novel-m0492-5p	3.80664	0	0	0	0	0	0	0
novel-m1307-5p	3.78226	5.58483	7.14786	3.99388	0	0	0	0
novel-m0788-5p	3.60551	2.35055	0	7.444	0	0	0	0
novel-m0395-5p	3.58112	5.58483	0	3.99388	0	1.81909	2.16836	0
novel-m0997-5p	3.58112	0	0	0	0	0	0	0
novel-m0124-5p	3.47181	7.93538	13.3159	40.4045	24.2564	50.0314	50.1067	18.6699
novel-m0529-5p	3.47181	0	0	0	0	0	0	0
novel-m0614-5p	3.47181	0	0	0	0	0	0	0
novel-m1059-5p	3.47181	0	0	0	0	0	0	0
novel-m0989-5p	3.27067	0	2.85022	7.98776	4.66469	26.2162	0	0.49038
novel-m0120-5p	3.09392	0	0	0	1.86588	0	0	0
novel-m0216-5p	3.09392	0	0	0	0	1.81909	0	0
novel-m0550-5p	3.09392	0	0	0	0	0	0	0
novel-m0626-5p	3.09392	0	0	0	0	0	0	0
novel-m0675-5p	3.09392	0	0	0	0	0	0	0
novel-m0449-5p	3.06953	0	0	0	0	1.81909	0	0
novel-m0126-5p	2.93869	0	0	0	0	0	0	0.24519
novel-m0222-5p	2.93869	0	0	0	0.932939	4.66158	0	0
novel-m0692-5p	2.93869	0	0	3.59381	0	0	13.9488	0
novel-m0284-5p	2.75908	0	1.42511	0	0	0	0	0.498596
novel-m0958-5p	2.75908	0	0	0	0	1.81909	0	0
novel-m1150-5p	2.75908	0	0	7.444	0	0	0	0
novel-m0135-5p	2.60385	7.05164	0	0	0	0	0	0
novel-m0146-5p	2.60385	0	0	0	0	0	6.50508	0
novel-m0164-5p	2.60385	0	0	0	0	0	0	0.24519
novel-m0459-5p	2.60385	0	0	0	0	0	0	0.561316
novel-m0511-5p	2.60385	0	0	7.18763	0	1.0234	0	0
novel-m0695-5p	2.60385	0	0	0	0	2.0468	0	0
novel-m0750-5p	2.60385	0	0	0	0	0	0	0
novel-m0761-5p	2.60385	0	0	0	0	0	0	0
novel-m0846-5p	2.60385	0	0	0	0	0	0	0.49038
novel-m1197-3p	2.60385	0	0	0	0	0	0	0
novel-m0141-3p	2.55794	0	0	0	0	0	0	0
novel-m0426-5p	2.55794	0	0	0	0	0	0	0
novel-m0474-5p	2.24749	0	0	0	0	0	0	0
novel-m1261-5p	2.24749	0	0	0	0	1.0234	0	2.9099
novel-m0137-5p	2.07074	0	0	20.3305	0	0	0	0
novel-m0190-5p	2.07074	0	0	0	0	3.63818	0	0
novel-m0253-5p	2.07074	0	0	0	2.79882	0	0	0.841974
novel-m0322-5p	2.07074	0	0	0	0	0	0	0.49038
novel-m0338-5p	2.07074	0	4.27533	0	0.932939	0	0	0
novel-m0361-5p	2.07074	0	0	0	0	3.63818	0	0
novel-m0467-5p	2.07074	4.70109	0	0	0	0	0	0.24519
novel-m0536-5p	2.07074	0	0	0	0	0	5.5795	0
novel-m0584-5p	2.07074	0	0	0	0	0	0	0.980759
novel-m0790-5p	2.07074	13.0783	0	7.18763	0	0	2.16836	0
novel-m0799-5p	2.07074	0	0	0	0	3.63818	0	0
novel-m0889-5p	2.07074	9.40219	4.27533	15.4318	0.932939	0	0	0.24519
novel-m0955-5p	2.07074	0	2.85022	3.59381	0.932939	1.81909	0	0
novel-m1004-5p	2.07074	0	1.42511	3.99388	1.86588	7.86485	5.80094	0.249298
novel-m1012-5p	2.07074	0	0	0	2.79882	0	0	4.02944
novel-m1054-5p	2.07074	0	0	0	1.86588	1.0234	0	0
novel-m1190-5p	2.07074	0	0	0	0	1.81909	0	1.54208
novel-m1269-5p	2.07074	0	0	0	0	3.63818	0	0
novel-m0653-5p	2.04636	0	0	0	0	0	0	0
novel-m0758-5p	2.04636	0	0	0	4.79543	0	0	0
novel-m0673-3p	1.89113	0	0	0	5.59763	1.81909	0	0
novel-m0834-5p	1.89113	0	0	0	0	3.63818	0	1.02034
novel-m0003-3p	1.7359	0	0	0	0	0	0	0
novel-m0080-3p	1.7359	0	11.4009	0	0	0	0	0
novel-m0116-3p	1.7359	0	0	0	0	0	0	0
novel-m0153-5p	1.7359	0	0	0	0	0	0	0
novel-m0256-3p	1.7359	0	0	0	0	0	0	0
novel-m0388-5p	1.7359	0	0	0	0	2.84249	0	0.24519
novel-m0497-5p	1.7359	4.70109	4.76524	0	0	0	0	0
novel-m0665-3p	1.7359	0	1.42511	10.7814	0	7.27635	0	0
novel-m0710-5p	1.7359	0	0	0	0	0	0	0.841974
novel-m0839-5p	1.7359	0	0	0	0	0	4.33672	0
novel-m1073-5p	1.7359	0	0	0	2.27207	0	0	1.47114
novel-m1193-5p	1.7359	0	0	7.98776	0	2.0468	0	0.49038
novel-m1331-5p	1.7359	0	0	0	0.932939	0	0	0.49038
novel-m0106-3p	1.53477	0	0	0	0	0	0	0
novel-m0111-5p	1.53477	0	0	0	0	0	0	0
novel-m0153-3p	1.53477	0	0	0	0	2.62162	2.16836	0
novel-m0189-5p	1.53477	0	0	0	0	0	0	0
novel-m0280-5p	1.53477	0	0	0	0	0	0	0
novel-m0289-5p	1.53477	0	0	0	0	0	0	0
novel-m0326-5p	1.53477	0	0	0	0	0	0	0
novel-m0335-5p	1.53477	0	0	0	0	0	0	0
novel-m0454-5p	1.53477	15.4289	0	0	0	0	5.5795	0
novel-m0601-5p	1.53477	0	0	0	0	0	0	0
novel-m0630-5p	1.53477	0	4.76524	14.3753	0	0	0	0.24519
novel-m0634-5p	1.53477	0	0	0	0	0	0	0
novel-m0646-5p	1.53477	0	0	0	0	0	0	0
novel-m0695-3p	1.53477	0	0	0	0	0	0	0
novel-m0704-5p	1.53477	3.18552	9.04057	0	0	2.62162	2.16836	0
novel-m0734-5p	1.53477	0	2.85022	0	0	0	0	0
novel-m0860-5p	1.53477	0	0	0	0	0	0	0
novel-m0907-5p	1.53477	0	0	7.98776	0	0	0	0
novel-m0929-5p	1.53477	0	0	0	0	0	0	0
novel-m0939-5p	1.53477	0	1.42511	0	0	0	0	0.24519
novel-m0978-3p	1.53477	0	0	0	0	0	4.33672	0
novel-m1002-5p	1.53477	0	0	0	1.86588	0	0	0
novel-m1143-5p	1.53477	0	0	0	0	0	0	0
novel-m1221-3p	1.53477	0	13.8058	0	2.27207	0	0	1.54208
novel-m1244-5p	1.53477	0	0	0	0	0	0	0.24519
novel-m0116-5p	1.37954	6.37105	0	3.59381	0	13.1081	0	1.68395
novel-m0054-5p	1.02318	0	5.10433	0	0	0	0	0
novel-m0082-5p	1.02318	0	0	0	0	7.86485	0	0
novel-m0106-5p	1.02318	0	4.76524	11.9816	0	0	0	0
novel-m0144-5p	1.02318	0	0	0	15.9848	0	0	0
novel-m0208-5p	1.02318	0	0	7.98776	1.59848	0	0	0
novel-m0350-5p	1.02318	5.53607	9.97577	0	0	0	0	0
novel-m0362-5p	1.02318	0	0	0	0	9.09544	0	0
novel-m0597-5p	1.02318	0	0	0	0	2.62162	0	0
novel-m0647-5p	1.02318	0	0	0	0	0	0	0
novel-m0741-3p	1.02318	0	0	0	0	0	0	0
novel-m0786-5p	1.02318	0	1.42511	0	0	1.0234	0	0
novel-m0874-5p	1.02318	0	5.10433	0	0	0	0	0
novel-m0936-5p	1.02318	0	2.85022	11.9816	22.3905	8.30659	21.7395	3.74878
novel-m0958-3p	1.02318	0	0	0	0	0	0	0
novel-m1095-5p	1.02318	0	0	0	0	0	0	0.841974
novel-m1219-5p	1.02318	0	0	0	0	1.0234	0	0
novel-m0009-5p	0.867952	9.40219	0	0	0	0	0	0
novel-m0145-5p	0.867952	0	14.2957	16.3768	4.54414	0	0	0
novel-m0150-5p	0.867952	0	0	0	0	0	0	0.984867
novel-m0285-3p	0.867952	32.9076	167.429	58.3736	40.1164	1.0234	86.4823	0
novel-m0342-5p	0.867952	0	0	0	0	0	0	2.10339
novel-m0425-5p	0.867952	0	0	0	1.86588	0	0	0
novel-m0462-5p	0.867952	0	0	0	0	0	0	1.47114
novel-m0512-5p	0.867952	0	0	0	0	2.0468	0	0
novel-m0679-5p	0.867952	0	0	0	1.86588	0	0	0
novel-m0757-5p	0.867952	0	0	7.98776	0	3.0702	0	0
novel-m0804-5p	0.867952	0	0	0	0.932939	3.0702	2.16836	0
novel-m0915-5p	0.867952	0	0	0	0	0	0	0.980759
novel-m0951-5p	0.867952	0	27.144	0	0	0	0	0
novel-m0980-5p	0.867952	4.70109	0	10.7814	1.86588	8.08572	0	0
novel-m1080-5p	0.867952	3.18552	0	10.7814	0	0	0	0
novel-m1159-5p	0.867952	0	0	0	2.79882	1.0234	0	0
novel-m1172-5p	0.867952	0	0	0	0	2.84249	0	0
novel-m1304-5p	0.867952	0	0	0	0	0	0	0.841974
novel-m0084-5p	0.511589	2.35055	0	10.7814	22.3787	0	0	0
novel-m0167-5p	0.511589	0	0	0	1.86588	0	0	0
novel-m0192-5p	0.511589	0	0	0	0	3.63818	0	0
novel-m0207-5p	0.511589	0	0	14.3753	1.86588	0	0	0
novel-m0289-3p	0.511589	5.53607	2.85022	3.59381	0	0	0	0
novel-m0323-5p	0.511589	0	0	0	0	2.0468	0	0
novel-m0367-5p	0.511589	0	9.53048	0	0	0	0	0
novel-m0383-5p	0.511589	0	0	7.18763	0	0	0	0
novel-m0441-5p	0.511589	0	1.42511	0	12.7878	0	0	0
novel-m0480-3p	0.511589	0	0	3.99388	0	2.62162	0	1.33235
novel-m0481-5p	0.511589	0	0	0	0	0	0	0.561316
novel-m0555-5p	0.511589	30.0309	79.0495	62.5836	9.32939	31.3799	28.1189	0
novel-m0558-5p	0.511589	0	0	0	3.73175	1.81909	0	0
novel-m0602-5p	0.511589	0	0	0	3.73175	0	0	0
novel-m0648-5p	0.511589	0	0	11.9816	0.932939	0	0	0.24519
novel-m0702-5p	0.511589	0	0	0	0.932939	1.0234	0	0
novel-m0709-5p	0.511589	0	0	3.99388	0	0	2.16836	1.90189
novel-m0850-5p	0.511589	0	0	7.98776	0	1.0234	0	0.49038
novel-m0875-5p	0.511589	0	0	0	0	5.24323	2.16836	0
novel-m1183-5p	0.511589	0	0	0	2.79882	0	0	0
novel-m0001-3p	0	0	0	11.9816	0.932939	7.86485	8.67344	0
novel-m0002-5p	0	0	0	0	2.79882	0	0	0
novel-m0004-3p	0	0	9.53048	0	0	0	0	0
novel-m0004-5p	0	0	0	7.98776	0	0	0	0
novel-m0005-3p	0	0	7.14786	0	0	0	0	0
novel-m0005-5p	0	0	0	0	0	0	0	0.49038
novel-m0006-5p	0	0	0	11.9816	0	0	0	0
novel-m0007-5p	0	0	0	0	4.79543	0	0	0
novel-m0011-5p	0	11.7527	0	0	0	0	0	0
novel-m0013-5p	0	0	4.27533	7.98776	0	0	0	0
novel-m0014-5p	0	0	0	3.99388	22.3787	0	0	0
novel-m0017-5p	0	0	9.04057	0	0	0	0	0
novel-m0018-5p	0	9.40219	0	7.98776	0	0	0	0
novel-m0020-3p	0	0	0	0	0	0	15.1785	0
novel-m0020-5p	0	0	0	7.98776	0	0	0	0
novel-m0025-3p	0	0	0	0	0	3.63818	0	0
novel-m0025-5p	0	0	0	0	0	0	6.50508	0
novel-m0026-5p	0	0	0	0	0	2.0468	10.8418	0
novel-m0027-3p	0	0	14.2957	0	0	0	0	0
novel-m0027-5p	0	0	0	0	0	0	4.33672	0
novel-m0028-5p	0	0	0	0	0	0	0	0.747893
novel-m0029-5p	0	0	9.53048	0	3.73175	0	0	0
novel-m0030-5p	0	4.70109	0	7.18763	0	0	0	0
novel-m0031-5p	0	0	0	0	2.79882	0	0	0
novel-m0032-3p	0	16.4538	0	0	0	0	0	0
novel-m0032-5p	0	0	2.85022	0	0	0	0	0
novel-m0033-5p	0	0	2.85022	0	0	1.0234	0	0
novel-m0034-3p	0	0	0	0	0	0	0	0.49038
novel-m0034-5p	0	0	0	0	1.86588	5.45726	0	0
novel-m0035-5p	0	0	0	3.99388	7.99238	0	0	0
novel-m0038-5p	0	0	0	0	6.3939	0	0	0
novel-m0039-5p	0	0	0	0	0	6.14039	0	0
novel-m0040-5p	0	0	0	0	0	5.24323	0	0.49038
novel-m0041-5p	0	0	12.7608	10.7814	0	2.62162	6.50508	0
novel-m0042-5p	0	0	0	0	7.99238	0	0	0
novel-m0044-5p	0	0	5.70044	0	0	0	0	0
novel-m0048-5p	0	0	0	0	7.46351	0	0	0
novel-m0050-5p	0	8.37724	0	0	0	0	0	0
novel-m0052-5p	0	0	2.85022	7.98776	0	0	6.50508	0
novel-m0053-5p	0	0	2.85022	0	0	0	8.67344	0
novel-m0055-5p	0	4.70109	4.27533	0	0	0	0	0
novel-m0057-5p	0	0	0	0	3.73175	0	0	0
novel-m0058-5p	0	7.05164	0	0	0	0	0	0
novel-m0059-5p	0	0	0	0	0	0	0	0.735569
novel-m0061-5p	0	0	0	0	0	0	8.67344	0
novel-m0062-5p	0	0	0	11.9816	0	0	0	0.997191
novel-m0064-5p	0	0	9.53048	0	0	0	0	0
novel-m0066-5p	0	0	9.97577	0	0	0	0	0
novel-m0067-5p	0	9.55657	0	0	0	0	0	0
novel-m0068-3p	0	0	7.14786	0	0	0	0	0
novel-m0068-5p	0	0	0	0	0	0	13.9488	0
novel-m0069-5p	0	0	0	7.444	0	0	0	0
novel-m0071-5p	0	0	4.27533	0	0	0	0	0
novel-m0072-3p	0	0	7.12555	0	0	0	0	0
novel-m0072-5p	0	0	7.61546	0	0	0	14.8743	0
novel-m0075-5p	0	0	0	0	0	0	23.2037	0
novel-m0076-3p	0	0	0	0	0	2.0468	0	0
novel-m0076-5p	0	0	0	10.7814	0	0	0	0
novel-m0077-3p	0	0	5.70044	5.9552	10.5238	0	0	0
novel-m0077-5p	0	0	11.9131	0	0	0	0	0
novel-m0078-5p	0	0	0	0	0	0	0	0.735569
novel-m0079-5p	0	0	0	5.9552	0	0	0	0
novel-m0080-5p	0	0	0	0	0	0	0	0.49038
novel-m0081-3p	0	0	0	0	0	0	6.50508	0
novel-m0081-5p	0	0	7.14786	0	0	2.62162	0	0
novel-m0085-5p	0	0	7.14786	0	0	0	0	0
novel-m0086-5p	0	0	0	0	4.54414	0	0	0
novel-m0087-5p	0	0	0	0	9.59085	0	0	0
novel-m0088-5p	0	0	14.2957	0	0	0	0	0
novel-m0091-5p	0	0	0	0	0	15.1412	0	0
novel-m0092-3p	0	0	0	0	7.99238	5.24323	0	0
novel-m0092-5p	0	0	4.27533	0	0	0	0	0
novel-m0093-5p	0	0	0	0	0	0	19.5283	0
novel-m0095-5p	0	6.37105	7.14786	0	0	0	0	0
novel-m0098-5p	0	0	4.76524	13.3992	0	0	0	0
novel-m0099-5p	0	0	0	0	0	0	6.50508	0
novel-m0100-5p	0	0	0	14.3753	0	0	0	0
novel-m0101-5p	0	0	26.2088	0	0	0	0	0
novel-m0102-5p	0	0	0	0	0	0	0	0.747893
novel-m0105-5p	0	0	5.10433	3.99388	0	2.62162	0	0
novel-m0107-5p	0	0	0	0	0	5.45726	0	0
novel-m0108-5p	0	0	0	0	15.9848	0	0	0
novel-m0109-5p	0	5.58483	0	0	0	10.4865	0	0
novel-m0115-5p	0	0	0	0	0	5.45726	0	0
novel-m0118-5p	0	0	4.27533	0	0	0	0	0
novel-m0122-3p	0	0	0	0	4.66469	0	0	0
novel-m0124-3p	0	0	7.12555	4.4664	0	4.0936	13.9488	0
novel-m0127-5p	0	0	0	0	0	0	6.50508	0
novel-m0128-5p	0	0	4.27533	0	0	0	0	0
novel-m0130-5p	0	0	0	0	2.79882	0	0	0
novel-m0131-5p	0	0	0	0	0	0	0	0.806506
novel-m0133-5p	0	0	0	0	0	0	0	0.735569
novel-m0134-5p	0	0	9.53048	0	0	0	0	0
novel-m0136-3p	0	0	0	14.3753	0	0	0	0
novel-m0140-5p	0	0	0	0	0	0	0	0.735569
novel-m0141-5p	0	0	0	0	0	0	4.33672	0
novel-m0143-5p	0	7.88662	0	0	0	2.62162	0	3.78425
novel-m0149-5p	0	0	8.55066	0	0	0	0	0
novel-m0151-5p	0	0	0	23.9633	0	0	0	0
novel-m0154-5p	0	0	0	0	3.73175	0	0	0
novel-m0158-5p	0	0	0	0	2.79882	0	0	0
novel-m0159-5p	0	0	0	0	0	0	0	0.841974
novel-m0161-5p	0	2.35055	1.42511	10.7814	0.932939	0	0	0
novel-m0168-5p	0	0	0	0	0	0	0	0.735569
novel-m0170-5p	0	0	0	0	0	0	0	1.47114
novel-m0171-5p	0	0	0	0	0	0	0	0.735569
novel-m0176-5p	0	0	0	0	0	0	0	0.841974
novel-m0177-5p	0	0	7.12555	0	0	0	0	0.735569
novel-m0178-5p	0	0	0	0	0	0	16.7385	0
novel-m0179-5p	0	0	0	0	0	0	8.67344	0
novel-m0183-5p	0	0	4.27533	0	0	0	0	0
novel-m0184-5p	0	0	0	0	4.54414	5.24323	0	0
novel-m0185-5p	0	0	0	0	0	5.45726	0	0
novel-m0186-5p	0	0	0	0	0	1.0234	13.9488	0.280658
novel-m0187-5p	0	7.05164	0	0	0	0	0	0
novel-m0188-5p	0	0	0	0	0	3.63818	4.33672	0
novel-m0194-5p	0	0	0	0	4.66469	0	0	0
novel-m0199-5p	0	0	0	0	0	0	0	1.22595
novel-m0204-5p	0	0	7.14786	0	0	0	0	0
novel-m0205-5p	0	9.40219	0	0	0	0	0	0
novel-m0206-5p	0	0	0	0	0	2.62162	6.50508	0
novel-m0209-5p	0	0	0	0	0	0	0	0.841974
novel-m0210-5p	0	0	0	0	23.9771	0	0	0
novel-m0211-3p	0	0	0	0	3.73175	0	0	0
novel-m0211-5p	0	0	0	0	0	0	16.7385	0
novel-m0213-5p	0	0	0	0	0	0	0	1.29689
novel-m0214-5p	0	0	0	0	0	0	11.159	0
novel-m0219-5p	0	0	0	0	0	0	0	0.980759
novel-m0224-5p	0	0	0	0	0	0	10.8418	0
novel-m0230-5p	0	0	0	0	2.79882	7.86485	0	0
novel-m0234-5p	0	0	0	0	4.66469	0	0	0
novel-m0235-5p	0	0	0	3.99388	0.932939	0	13.9488	0
novel-m0237-5p	0	0	0	0	0	3.0702	0	0
novel-m0240-5p	0	0	0	0	0	0	8.67344	0
novel-m0241-5p	0	0	0	0	0	0	8.67344	0
novel-m0244-3p	0	0	0	0	0	0	0	4.55166
novel-m0244-5p	0	0	0	0	0	0	6.50508	0
novel-m0245-3p	0	0	0	0	0	0	6.50508	0
novel-m0245-5p	0	9.55657	0	0	0	2.0468	0	0
novel-m0248-5p	0	0	0	0	0	0	0	0.735569
novel-m0251-5p	0	0	0	0	2.79882	0	0	0
novel-m0252-5p	0	0	0	0	0	0	8.67344	0
novel-m0256-5p	0	0	0	0	0	0	11.159	0
novel-m0257-5p	0	0	0	0	0	0	0	0.735569
novel-m0258-5p	0	5.58483	2.85022	0	0	0	5.5795	0
novel-m0259-5p	0	0	0	0	6.81621	0	0	0
novel-m0262-5p	0	0	4.27533	0	0	0	0	0
novel-m0264-5p	0	0	7.14786	0	0	0	0	0
novel-m0268-5p	0	0	0	0	0	0	0	0.771038
novel-m0271-5p	0	0	0	0	0	0	0	0.739677
novel-m0274-5p	0	0	0	0	0	0	0	0.980759
novel-m0276-5p	0	0	0	0	2.79882	0	0	0
novel-m0277-5p	0	0	0	0	0	0	6.50508	0
novel-m0282-5p	0	0	0	0	0	0	0	0.841974
novel-m0284-3p	0	7.05164	0	0	0	7.86485	0	0
novel-m0285-5p	0	0	0	0	7.99238	1.81909	0	0
novel-m0291-3p	0	0	0	0	0	0	6.50508	0
novel-m0291-5p	0	0	0	0	17.5832	0	0	0
novel-m0293-5p	0	0	0	0	0	0	0	0.735569
novel-m0294-5p	0	0	0	4.4664	0	0	0	0
novel-m0295-5p	0	0	0	0	0	0	6.50508	0
novel-m0296-5p	0	0	0	0	6.3939	0	0	0
novel-m0298-5p	0	0	0	0	0	9.09544	0	0
novel-m0299-5p	0	0	0	0	0	0	10.8418	0
novel-m0301-5p	0	0	0	0	23.9771	5.24323	0	0
novel-m0302-5p	0	0	0	0	6.81621	0	0	0
novel-m0303-5p	0	0	0	0	0	2.0468	13.0102	0
novel-m0306-5p	0	0	0	0	0	9.09544	0	0
novel-m0307-5p	0	0	0	0	0	7.27635	0	0
novel-m0309-5p	0	0	0	0	0	7.86485	0	0
novel-m0311-3p	0	0	0	0	0	0	0	1.29689
novel-m0311-5p	0	0	2.85022	0	0	0	0	0
novel-m0318-5p	0	0	0	0	0	0	0	0.735569
novel-m0319-5p	0	0	0	10.7814	0	0	0	0
novel-m0320-5p	0	11.1697	2.85022	0	0	0	0	0
novel-m0327-5p	0	0	7.12555	6.97148	0	0	0	0
novel-m0328-5p	0	2.35055	2.85022	0	0	0	0	0
novel-m0331-5p	0	15.9276	2.85022	0	0	0	0	0
novel-m0334-5p	0	0	0	0	0	0	0	1.8582
novel-m0336-5p	0	0	0	0	0	0	6.50508	0
novel-m0337-5p	0	0	4.27533	9.54901	0	0	0	0
novel-m0339-5p	0	0	0	0	0	0	6.50508	0
novel-m0344-5p	0	0	0	0	0	0	0	0.997191
novel-m0349-5p	0	0	0	0	0.932939	0	6.50508	0
novel-m0354-5p	0	0	0	0	0	0	0	1.40329
novel-m0356-3p	0	0	5.23284	0	0	0	0	0
novel-m0356-5p	0	0	0	0	0	0	0	2.69709
novel-m0357-5p	0	0	0	0	0	0	0	1.22595
novel-m0372-5p	0	0	0	0	0	4.0936	0	0
novel-m0373-5p	0	0	0	0	0	0	0	1.0558
novel-m0374-5p	0	0	0	0	0	0	0	0.735569
novel-m0377-5p	0	0	5.70044	0	0	0	0	0
novel-m0380-5p	0	9.55657	0	0	0	1.0234	0	0
novel-m0381-5p	0	9.55657	6.52944	0	0	0	0	0
novel-m0382-5p	0	7.05164	0	0	0	0	0	0.49038
novel-m0383-3p	0	0	0	0	0	0	0	0.49038
novel-m0385-3p	0	0	4.76524	0	0	0	0	0
novel-m0385-5p	0	2.35055	2.38262	7.98776	0	3.0702	29.0047	1.92914
novel-m0386-5p	0	0	0	0	5.59763	0	0	0
novel-m0387-5p	0	0	0	0	2.79882	0	0	0
novel-m0390-5p	0	0	0	0	0.932939	0	0	2.66471
novel-m0391-5p	0	21.1549	20.4415	35.9381	6.53057	1.0234	13.9488	0
novel-m0393-5p	0	0	0	14.3753	0	0	0	0
novel-m0396-5p	0	0	16.6783	0	0	0	0	0.49038
novel-m0406-5p	0	0	12.7608	0	0	2.62162	0	0
novel-m0409-5p	0	4.70109	0	0	1.86588	0	0	0
novel-m0415-5p	0	0	0	0	0	0	0	0.735569
novel-m0417-5p	0	0	0	7.18763	0	3.63818	0	0
novel-m0419-5p	0	0	8.55066	10.7814	0.932939	0	0	0
novel-m0422-5p	0	0	0	0	2.79882	0	0	0
novel-m0428-5p	0	0	2.85022	22.332	0	0	0	0
novel-m0432-5p	0	0	0	0	0	0	0	6.17448
novel-m0435-5p	0	0	0	0	0	0	11.159	0
novel-m0436-5p	0	0	1.42511	0	0	0	11.159	0
novel-m0437-5p	0	0	0	0	0	0	0	0.997191
novel-m0438-5p	0	0	0	11.9816	0	0	0	0.561316
novel-m0440-5p	0	0	0	0	0	0	0	1.40329
novel-m0444-5p	0	0	11.9131	0	1.86588	0	0	0
novel-m0445-5p	0	0	0	0	0	10.9145	0	0
novel-m0446-3p	0	0	0	0	0	2.0468	0	0
novel-m0446-5p	0	0	0	0	2.27207	3.63818	11.6019	0
novel-m0449-3p	0	0	0	0	1.86588	0	0	0
novel-m0454-3p	0	0	0	0	0	0	0	1.8582
novel-m0458-5p	0	0	0	0	0	10.9145	0	0
novel-m0460-5p	0	11.1697	0	0	1.86588	0	0	0
novel-m0465-5p	0	2.35055	7.12555	0	0	0	0	0.249298
novel-m0468-5p	0	0	0	0	0	0	0	0.841974
novel-m0469-5p	0	0	0	0	0	0	0	1.12263
novel-m0470-5p	0	0	0	0	0	0	0	0.735569
novel-m0472-5p	0	0	0	0	0	3.0702	0	0
novel-m0473-5p	0	7.05164	14.2957	0	0	0	0	0
novel-m0478-5p	0	0	0	14.3753	0	0	0	0
novel-m0480-5p	0	0	0	0	0	5.45726	0	0
novel-m0491-5p	0	12.7421	0	0	0	2.62162	0	0
novel-m0496-5p	0	0	0	0	0	0	0	2.24526
novel-m0498-5p	0	0	17.8652	0	0	0	0	0
novel-m0500-5p	0	0	0	4.4664	0	0	0	0
novel-m0501-5p	0	16.7545	0	0	0	0	0	0
novel-m0502-5p	0	0	0	0	0	0	0	0.841974
novel-m0503-5p	0	0	0	0	3.73175	0	0	0
novel-m0504-5p	0	0	0	0	0	0	0	2.69709
novel-m0507-5p	0	0	0	0	0	0	6.50508	0
novel-m0508-5p	0	0	11.9131	0	0	0	17.4028	0
novel-m0509-5p	0	0	7.14786	0	0	0	0	0
novel-m0510-5p	0	0	0	10.7814	0	0	0	0
novel-m0515-5p	0	0	0	0	0	0	0	1.12263
novel-m0521-5p	0	0	0	0	0	0	16.7385	0
novel-m0522-3p	0	0	0	0	0	3.63818	0	0
novel-m0522-5p	0	0	0	0	2.79882	0	0	0
novel-m0526-5p	0	0	0	10.7814	0	0	0	0
novel-m0531-5p	0	0	0	0	0	0	0	0.735569
novel-m0532-5p	0	0	0	0	0	0	0	0.735569
novel-m0533-5p	0	6.37105	0	11.9816	0	0	0	0
novel-m0535-5p	0	0	0	0	0	0	11.159	0
novel-m0536-3p	0	2.35055	4.27533	3.59381	1.86588	7.27635	0	0
novel-m0539-5p	0	9.40219	2.85022	0	0	0	0	0
novel-m0540-5p	0	0	7.12555	0	0	0	0	0
novel-m0542-5p	0	0	0	3.99388	0	0	6.50508	0
novel-m0543-5p	0	0	5.70044	0	0	0	0	0
novel-m0544-5p	0	0	0	0	3.19695	0	4.33672	0
novel-m0545-5p	0	3.18552	0	0	0	2.0468	0	0
novel-m0546-5p	0	9.40219	0	0	0	0	0	0
novel-m0551-5p	0	0	4.27533	10.7814	1.86588	0	0	0
novel-m0553-5p	0	9.40219	1.42511	0	0	0	0	0
novel-m0556-5p	0	0	1.42511	0	1.86588	0	0	0
novel-m0559-5p	0	7.05164	0	0	0	0	0	0
novel-m0562-5p	0	0	0	0	9.59085	0	0	0
novel-m0563-5p	0	2.35055	15.7208	0	0	0	4.33672	0
novel-m0564-5p	0	0	0	4.4664	0	0	0	0
novel-m0569-3p	0	0	0	7.18763	0	0	0	0
novel-m0569-5p	0	0	0	0	0	7.86485	0	0.494488
novel-m0570-5p	0	0	4.27533	0	0	0	0	0
novel-m0571-5p	0	0	17.8652	0	0	0	0	0
novel-m0572-5p	0	0	0	0	1.86588	0	0	0
novel-m0574-5p	0	0	0	0	0	3.0702	0	0
novel-m0577-5p	0	0	0	0	0	0	0	0.841974
novel-m0578-5p	0	0	7.14786	0	0	0	0	0
novel-m0581-5p	0	0	0	10.7814	0	0	0	0
novel-m0582-5p	0	0	0	13.1428	0	0	0	0
novel-m0585-5p	0	0	0	11.9816	0	0	0	0.735569
novel-m0588-5p	0	0	0	0	0	0	17.4028	0
novel-m0591-5p	0	0	0	0	3.73175	0	0	0
novel-m0593-5p	0	0	0	0	1.86588	1.0234	0	4.72954
novel-m0594-5p	0	0	0	0	2.79882	0	0	0
novel-m0596-5p	0	3.18552	0	14.3753	0	0	0	0.841974
novel-m0606-5p	0	0	0	0	2.79882	0	0	0
novel-m0608-5p	0	0	0	0	0	0	0	1.40329
novel-m0610-5p	0	0	0	0	0	0	11.159	0
novel-m0617-5p	0	0	0	0	0	0	0	0.841974
novel-m0623-5p	0	0	0	0	0	0	0	0.735569
novel-m0624-5p	0	0	10.2087	0	0	0	0	0
novel-m0625-5p	0	0	7.6565	0	0	0	0	0
novel-m0627-5p	0	2.35055	0	0	0.932939	0	0	0
novel-m0629-5p	0	0	0	0	0	5.45726	0	0
novel-m0632-5p	0	0	4.27533	0	0	0	0	0
novel-m0633-5p	0	0	0	0	0	0	0	0.747893
novel-m0637-5p	0	0	4.27533	0	0	0	0	0
novel-m0638-5p	0	19.5469	2.85022	0	0	11.503	0	0
novel-m0647-3p	0	0	0	0	0	0	0	0.841974
novel-m0649-3p	0	0	9.53048	0	0	0	0	0
novel-m0649-5p	0	0	9.53048	0	0	0	0	0
novel-m0650-5p	0	0	0	0	0.932939	0	0	0.561316
novel-m0652-5p	0	0	0	0	0	0	0	0.771038
novel-m0656-5p	0	0	0	2.9776	0	3.63818	0	0
novel-m0661-5p	0	0	0	0	0	7.86485	0	0
novel-m0665-5p	0	4.70109	0	0	0	0	0	0
novel-m0670-5p	0	0	0	0	0	2.0468	17.3469	5.4682
novel-m0672-5p	0	0	0	10.7814	0	0	0	0
novel-m0673-5p	0	0	0	0	0	6.14039	0	0
novel-m0676-5p	0	7.05164	0	0	0	0	0	0
novel-m0678-3p	0	0	0	0	0	0	0	0.561316
novel-m0678-5p	0	0	5.70044	3.59381	0	0	0	0.280658
novel-m0680-5p	0	0	4.27533	0	0	0	0	0
novel-m0681-5p	0	0	0	1.4888	0	0	0	0.561316
novel-m0682-5p	0	0	0	0	0	0	0	0.735569
novel-m0685-5p	0	3.18552	0	0	0	0	0	0.735569
novel-m0687-5p	0	0	0	0	0	0	0	7.57777
novel-m0688-5p	0	0	0	28.7505	0	0	2.16836	0
novel-m0690-5p	0	0	0	0	0	3.0702	0	0
novel-m0693-3p	0	0	0	0	7.99238	4.4407	34.5842	0
novel-m0693-5p	0	0	0	0	0	7.86485	0	0
novel-m0700-5p	0	0	0	0	3.73175	0	0	0.561316
novel-m0705-5p	0	0	0	0	0	0	0	1.29689
novel-m0706-5p	0	0	1.42511	0	0.932939	10.7005	5.5795	0
novel-m0712-5p	0	0	0	0	0	7.27635	0	0.735569
novel-m0713-5p	0	0	0	8.9328	0	0	0	0
novel-m0714-3p	0	0	0	0	0	0	0	0.980759
novel-m0714-5p	0	0	0	0	2.79882	0	0	0
novel-m0717-5p	0	0	0	0	2.79882	0	0	0
novel-m0719-5p	0	3.18552	1.42511	0	0	2.62162	2.16836	0
novel-m0720-5p	0	0	4.27533	0	0	0	0	0
novel-m0722-5p	0	0	0	0	7.99238	0	0	0
novel-m0725-5p	0	0	0	0	0	0	0	3.32934
novel-m0729-5p	0	0	0	0	0	0	8.67344	0
novel-m0731-5p	0	0	4.27533	0	0	0	0	0
novel-m0732-5p	0	0	0	0	3.73175	1.81909	5.5795	0
novel-m0740-5p	0	0	1.42511	0	0	1.81909	0	9.36296
novel-m0741-5p	0	0	0	0	0	0	0	0.980759
novel-m0743-5p	0	0	0	0	0	0	0	1.47114
novel-m0744-5p	0	0	7.14786	0	0	0	0	0
novel-m0746-5p	0	4.70109	0	0	0.932939	7.27635	0	0
novel-m0748-5p	0	0	2.38262	0	0.932939	0	17.4028	0.771038
novel-m0749-5p	0	0	0	0	2.79882	2.0468	0	0
novel-m0752-5p	0	0	0	10.7814	0	0	0	0
novel-m0756-3p	0	0	0	0	0	0	0	0.49038
novel-m0756-5p	0	0	0	0	3.73175	0	0	0
novel-m0759-5p	0	14.2577	9.37966	28.7505	2.79882	6.4875	13.3274	0
novel-m0760-5p	0	0	0	3.59381	1.86588	0	0	0
novel-m0762-5p	0	0	0	0	0	0	0	0.841974
novel-m0766-5p	0	2.35055	0	0	0	0	0	3.68606
novel-m0768-5p	0	0	7.6565	0	0	0	0	0
novel-m0774-5p	0	0	0	0	0	0	0	0.735569
novel-m0775-5p	0	0	28.5914	0	0	0	0	0
novel-m0776-5p	0	15.9276	0	0	0	3.63818	0	0
novel-m0777-5p	0	0	0	0	0	0	0	0.735569
novel-m0778-5p	0	10.2372	5.10433	2.9776	20.382	1.81909	2.78975	0
novel-m0779-5p	0	0	0	0	0	0	0	8.33645
novel-m0781-5p	0	0	0	11.9816	0	0	0	0
novel-m0782-5p	0	0	0	7.18763	2.79882	0	0	0
novel-m0784-5p	0	0	0	0	0	0	8.36925	0
novel-m0792-5p	0	4.70109	0	0	1.86588	0	0	0
novel-m0793-5p	0	0	0	0	0	0	0	0.841974
novel-m0794-5p	0	2.35055	0	7.444	0.932939	0	0	0.561316
novel-m0795-5p	0	0	0	0	0	5.45726	0	0
novel-m0796-5p	0	13.9621	0	0	0	0	0	0
novel-m0802-5p	0	0	13.8058	0	0	0	0	0
novel-m0805-5p	0	0	0	0	1.86588	0	6.50508	0
novel-m0806-3p	0	0	2.85022	0	0	0	0	0
novel-m0807-5p	0	0	4.27533	0	0	0	0	0
novel-m0812-5p	0	0	9.53048	0	0	0	0	0
novel-m0813-5p	0	0	0	0	0	0	8.36925	0
novel-m0815-5p	0	0	0	3.59381	5.59763	1.81909	2.16836	0
novel-m0817-5p	0	0	0	0	0	0	8.36925	0
novel-m0820-5p	0	0	0	0	0	4.0936	0	0
novel-m0821-5p	0	0	0	0	3.73175	0	2.78975	0.280658
novel-m0823-5p	0	0	0	0	0	0	13.0102	0
novel-m0824-5p	0	4.70109	0	7.98776	0	0	2.16836	0
novel-m0827-3p	0	5.58483	0	0	0	0	0	0
novel-m0827-5p	0	0	9.53048	0	0	0	0	0
novel-m0828-5p	0	0	0	3.59381	0	0	11.6019	0
novel-m0832-5p	0	0	0	0	0	3.0702	0	0
novel-m0833-5p	0	11.7527	2.38262	0	0.932939	0	5.5795	0
novel-m0837-5p	0	0	0	7.18763	0	1.0234	0	0
novel-m0842-5p	0	0	0	0	0	0	0	1.01623
novel-m0843-5p	0	0	0	11.9816	0	0	0	0
novel-m0845-5p	0	0	0	0	0	0	0	1.99027
novel-m0848-5p	0	0	0	0	0	0	0	0.841974
novel-m0849-5p	0	0	0	0	0	0	0	0.980759
novel-m0851-5p	0	0	0	0	0	0	0	0.735569
novel-m0853-3p	0	0	0	0	0	0	0	1.22595
novel-m0853-5p	0	0	0	13.3992	0	0	0	0
novel-m0857-5p	0	0	0	4.4664	0	0	0	0
novel-m0858-5p	0	0	7.14786	0	0	0	0	0
novel-m0859-5p	0	0	0	0	0	0	0	1.22595
novel-m0861-5p	0	0	8.55066	3.59381	0	0	0	0
novel-m0863-5p	0	2.35055	1.42511	0	3.73175	0	0	1.08716
novel-m0865-5p	0	0	0	0	0	0	0	0.841974
novel-m0866-5p	0	14.1033	2.38262	7.18763	0	0	0	0
novel-m0867-5p	0	0	0	0	0	0	0	2.87443
novel-m0872-5p	0	0	0	0	0	0	16.7385	0.49038
novel-m0876-5p	0	0	8.55066	0	0	0	0	0.24519
novel-m0878-5p	0	0	0	0	0	0	0	0.735569
novel-m0881-5p	0	0	0	0	15.9848	0	0	0
novel-m0882-5p	0	0	0	7.98776	0	5.24323	0	0
novel-m0883-5p	0	0	0	0	0	0	0	1.26142
novel-m0887-5p	0	2.35055	0	0	1.86588	0	0	0
novel-m0888-5p	0	0	0	0	0	0	0	2.98083
novel-m0891-5p	0	0	0	0	0	0	0	0.841974
novel-m0892-5p	0	0	0	0	0	0	0	1.01623
novel-m0894-5p	0	0	0	4.4664	0	0	0	0
novel-m0900-5p	0	0	0	0	0	7.27635	0	0
novel-m0901-5p	0	0	0	0	0	0	0	1.33235
novel-m0902-5p	0	4.70109	0	0	0	1.81909	0	0
novel-m0904-5p	0	0	0	0	0	0	0	2.38405
novel-m0905-3p	0	0	10.4657	17.9691	3.19695	3.63818	0	0.49038
novel-m0905-5p	0	0	0	0	0	1.81909	2.78975	0
novel-m0909-5p	0	0	0	0	0	0	0	2.13886
novel-m0910-5p	0	0	0	0	4.79543	0	0	0
novel-m0918-5p	0	0	2.38262	0	7.99238	0	11.6019	1.47114
novel-m0920-5p	0	0	0	0	0	0	0	1.12263
novel-m0921-5p	0	0	0	0	0	3.63818	0	1.78727
novel-m0925-5p	0	0	0	0	0	0	0	1.40329
novel-m0927-5p	0	0	0	0	0	5.45726	0	0
novel-m0928-5p	0	0	0	0	0	0	0	1.92914
novel-m0930-5p	0	0	0	0	2.79882	0	0	0
novel-m0932-5p	0	4.70109	0	0	0	0	8.67344	0
novel-m0938-5p	0	0	0	0	0	0	11.159	0
novel-m0942-5p	0	0	0	0	0	0	0	0.980759
novel-m0944-5p	0	0	0	0	0	0	0	1.50661
novel-m0946-5p	0	0	0	0	1.86588	0	2.78975	0
novel-m0948-3p	0	0	0	17.9691	0	0	0	0
novel-m0948-5p	0	0	0	14.3753	0	0	0	0
novel-m0949-5p	0	2.35055	0	3.59381	0	0	0	0.980759
novel-m0952-5p	0	0	4.27533	0	0	0	0	0
novel-m0953-3p	0	0	5.70044	0	0	0	0	0
novel-m0953-5p	0	6.37105	0	0	0	0	0	0
novel-m0960-5p	0	0	2.85022	7.18763	0	0	0	0
novel-m0961-5p	0	12.7421	0	0	0	0	0	0
novel-m0963-5p	0	0	0	0	0	0	0	1.68395
novel-m0964-5p	0	0	4.27533	0	0	0	0	0
novel-m0965-5p	0	0	0	0	0	0	0	0.841974
novel-m0966-5p	0	0	0	0	0	1.81909	4.33672	0
novel-m0969-5p	0	0	0	0	0	0	0	0.735569
novel-m0970-5p	0	0	2.85022	0	2.79882	0	0	0
novel-m0972-5p	0	0	0	0	0	0	0	1.22595
novel-m0973-3p	0	0	2.85022	0	0	0	0	0
novel-m0973-5p	0	0	0	0	0	0	0	0.747893
novel-m0975-5p	0	0	0	0	0	0	8.36925	0
novel-m0978-5p	0	0	0	0	0	0	0	12.3304
novel-m0984-5p	0	0	0	0	0	0	0	1.01623
novel-m0985-5p	0	0	4.27533	0	0	0	0	0
novel-m0987-5p	0	0	0	16.3768	0	0	0	0
novel-m0988-5p	0	0	0	0	0	0	0	1.47114
novel-m0990-5p	0	0	0	0	7.99238	0	0	0
novel-m0992-5p	0	0	0	0	0	0	0	1.08716
novel-m0993-3p	0	2.35055	0	0	0	0	0	0.24519
novel-m0993-5p	0	0	0	5.9552	0	0	0	0
novel-m0994-5p	0	0	0	0	0	0	0	0.735569
novel-m0995-5p	0	0	0	0	0	0	0	0.735569
novel-m1001-5p	0	0	0	0	0	0	8.36925	0
novel-m1005-5p	0	0	0	0	0	0	0	0.841974
novel-m1006-5p	0	0	0	0	0	0	0	0.735569
novel-m1014-3p	0	0	0	0	0	0	0	0.49038
novel-m1014-5p	0	0	2.85022	0	0	0	0	0.735569
novel-m1015-5p	0	0	0	0	0	0	0	0.735569
novel-m1016-5p	0	0	0	0	0	5.45726	0	0
novel-m1023-5p	0	0	0	7.444	0	0	0	0
novel-m1026-5p	0	0	0	7.18763	0	0	0	0.747893
novel-m1028-5p	0	7.05164	0	0	0	0	0	0
novel-m1029-5p	0	0	0	0	0	0	0	0.735569
novel-m1030-5p	0	3.18552	0	3.99388	5.59763	0	2.16836	0
novel-m1031-5p	0	7.05164	0	0	0	0	0	0
novel-m1033-5p	0	0	11.9131	0	0	2.62162	0	0.24519
novel-m1034-5p	0	6.37105	0	7.18763	0.932939	3.63818	0	0
novel-m1035-5p	0	0	0	0	0	0	0	0.841974
novel-m1036-5p	0	0	0	0	0	0	0	0.735569
novel-m1040-5p	0	0	0	10.7814	0	0	0	0
novel-m1042-5p	0	0	0	0	0	0	0	1.27785
novel-m1046-5p	0	0	0	3.99388	3.73175	0	0	0
novel-m1048-5p	0	0	0	0	0	0	11.159	0
novel-m1050-5p	0	0	0	0	0	0	0	1.47114
novel-m1051-5p	0	0	4.27533	17.9691	0	0	0	0.561316
novel-m1055-5p	0	0	0	0	0	0	0	3.92304
novel-m1058-5p	0	0	0	0	2.27207	10.9145	11.159	0
novel-m1060-5p	0	0	0	0	0	5.45726	0	0
novel-m1063-5p	0	7.05164	7.14786	0	0	0	0	0
novel-m1065-5p	0	0	0	0	0.932939	0	0	0.735569
novel-m1070-5p	0	4.70109	4.27533	15.9755	2.27207	2.0468	23.2037	0
novel-m1071-5p	0	9.55657	0	0	0	0	0	0
novel-m1074-5p	0	0	0	14.3753	0	0	0	0
novel-m1075-5p	0	7.05164	0	0	0.932939	0	0	0
novel-m1077-5p	0	7.05164	0	0	0	0	0	0
novel-m1079-5p	0	0	0	0	0	0	0	0.841974
novel-m1082-3p	0	0	0	0	0	0	0	1.40329
novel-m1082-5p	0	0	0	0	0	1.0234	0	0.806506
novel-m1084-5p	0	0	0	0	2.79882	0	0	0
novel-m1085-5p	0	0	0	0	2.79882	0	0	0
novel-m1088-5p	0	0	0	0	0	0	6.50508	0
novel-m1089-5p	0	0	4.27533	0	0	0	0	0
novel-m1100-5p	0	0	8.55066	0	0.932939	0	0	0.494488
novel-m1102-5p	0	0	0	14.3753	0	0	0	0
novel-m1105-5p	0	0	5.70044	0	0	0	0	0
novel-m1106-5p	0	0	0	0	0	0	0	0.771038
novel-m1108-5p	0	0	1.42511	0	0	0	0	0.735569
novel-m1110-5p	0	0	0	0	0	1.0234	0	3.64547
novel-m1113-5p	0	0	4.27533	0	0	0	0	0
novel-m1114-5p	0	0	12.7608	0	29.9729	0	13.9488	0
novel-m1115-5p	0	7.05164	0	0	0	0	0	0
novel-m1117-5p	0	0	0	0	0	0	13.0102	0
novel-m1122-5p	0	2.35055	1.42511	5.9552	0	0	0	0
novel-m1126-5p	0	0	0	0	0	0	0	0.747893
novel-m1128-5p	0	0	12.2522	0	0	0	0	0
novel-m1130-5p	0	0	0	0	0	3.86589	0	0
novel-m1131-5p	0	0	7.6565	0	0	0	0	0
novel-m1133-5p	0	0	0	0	0	0	0	0.735569
novel-m1136-5p	0	0	0	0	0	0	0	1.12263
novel-m1137-3p	0	0	0	0	0	0	0	1.68395
novel-m1137-5p	0	0	0	0	0	2.0468	0	0
novel-m1138-5p	0	0	0	0	4.79543	0	0	0
novel-m1140-5p	0	3.18552	0	0	1.86588	0	0	0
novel-m1142-5p	0	0	0	0	4.79543	0	0	0
novel-m1144-5p	0	0	0	0	0	0	0	0.997191
novel-m1145-5p	0	0	9.53048	0	0	0	0	0
novel-m1147-5p	0	0	0	0	0	5.45726	0	0
novel-m1154-5p	0	0	0	0	0	0	0	1.96152
novel-m1157-5p	0	7.88662	0	3.99388	0	1.81909	0	0
novel-m1160-5p	0	0	9.53048	0	0	0	0	0
novel-m1163-5p	0	0	0	21.5629	0	0	0	0
[truncated: 83 more rows]

## Sheet: Table S8
Table S8 Mfuzz clustering analysis of DEMs
Name	Cluster
ahy-miR167-3p	1
ata-miR396e-3p	1
bdi-miR5198	1
bra-miR396-3p	1
gma-miR1521b	1
mdm-miR396a	1
sly-miR396a-3p	1
cpa-miR167c	1
gra-miR8741	1
ppe-miR530	1
cme-miR156g	1
cme-miR396e	1
osa-miR1857-3p	1
osa-miR5077	1
bra-miR860-3p	1
novel-m0936-5p	1
ptc-miR472b	1
sbi-miR395l	1
aly-miR3449-5p	1
ath-miR5638b	1
atr-miR8592	1
gra-miR8714	1
mes-miR482	1
novel-m0124-5p	1
novel-m0188-5p	1
novel-m0966-5p	1
novel-m1302-5p	1
osa-miR166c-5p	1
sly-miR156e-5p	1
sly-miR395b	1
ata-miR396c-5p	1
cca-miR396a-3p	1
mes-miR477i	1
mtr-miR166d	1
osa-miR162b	1
osa-miR1871	1
osa-miR5145	1
ptc-miR482d-3p	1
sly-miR390b-3p	1
stu-miR396-3p	1
vvi-miR156e	1
ath-miR5633	1
stu-miR398a-3p	1
ptc-miR1444a	1
ama-miR396-3p	1
ata-miR167e-5p	1
bra-miR162-3p	1
aly-miR163-3p.1	1
ata-miR9863b-5p	1
ath-miR847	1
rgl-miR5574	1
novel-m1312-5p	1
aly-miR400-3p	1
bra-miR395a-3p	1
mes-miR477h	1
mtr-miR5219	1
tae-miR9652-3p	1
atr-miR8553a	1
hvu-miR5049f	1
sly-miR6023	1
stu-miR477a-5p	1
aly-miR398c-3p	2
ata-miR172b-3p	2
csi-miR472	2
ghr-miR7485	2
gma-miR5781	2
zma-miR395l-5p	2
bdi-miR7752-5p	2
cpa-miR160d	2
gma-miR4382	2
ptc-miR169u-5p	2
stu-miR8014-5p	2
bra-miR156a-3p	2
osa-miR5162	2
ppt-miR1030h	2
ptc-miR6464	2
stu-miR8024b	2
osa-miR1855	2
gma-miR9749	2
hvu-miR6214	2
mtr-miR399t-5p	2
ppt-miR1029	2
ptc-miR6444	2
bdi-miR5176-5p	2
bra-miR168c-3p	2
bra-miR164e-5p	2
bra-miR5725	2
pvu-miR2119	2
gma-miR5380b	2
ptc-miR7832	2
gra-miR7584e	2
ata-miR156b-3p	2
bra-miR9563a-3p	2
cpa-miR8154	2
ghr-miR7509	2
gra-miR7503b	2
hvu-miR5049c	2
ppe-miR6294	2
ppt-miR2082	2
aly-miR845b-3p	2
bdi-miR167c-3p	2
bra-miR156e-3p	2
bra-miR400-3p	2
ghr-miR7496b	2
gma-miR1507c-5p	2
novel-m0098-5p	2
novel-m0106-5p	2
novel-m0428-5p	2
novel-m0630-5p	2
novel-m0960-5p	2
osa-miR169i-5p.2	2
vvi-miR171h	2
novel-m0582-5p	2
aly-miR3442-5p	2
aly-miR3447-5p	2
aly-miR393a-3p	2
aly-miR403b-5p	2
aly-miR774b-3p	2
aly-miR851-3p	2
ata-miR171b-5p	2
ata-miR9772b-3p	2
ath-miR774b-5p	2
ath-miR8184	2
ath-miR837-5p	2
atr-miR8594.2	2
atr-miR8601	2
atr-miR8616	2
bdi-miR7720-5p	2
bdi-miR7772-3p	2
bra-miR158-5p	2
bra-miR164e-3p	2
cca-miR6107	2
cpa-miR8143	2
cre-miR1159.2	2
cre-miR1170.1	2
gma-miR4378a	2
gma-miR482e	2
gma-miR5771	2
gra-miR7502d	2
gra-miR8651	2
gra-miR8657b	2
gra-miR8693	2
gra-miR8777	2
mtr-miR166e-5p	2
mtr-miR2655b	2
mtr-miR2676f	2
mtr-miR5255	2
mtr-miR5288	2
novel-m0004-5p	2
novel-m0020-5p	2
novel-m0208-5p	2
novel-m0383-5p	2
novel-m0417-5p	2
novel-m0511-5p	2
novel-m0569-3p	2
novel-m0757-5p	2
novel-m0782-5p	2
novel-m0837-5p	2
novel-m0850-5p	2
novel-m0882-5p	2
novel-m0907-5p	2
novel-m1193-5p	2
novel-m1268-5p	2
nta-miR6025e	2
osa-miR167a-3p	2
osa-miR5805	2
osa-miR5812	2
osa-miR5816	2
ppe-miR482e	2
ppt-miR1051-5p	2
ppt-miR1219c	2
ppt-miR2084	2
ppt-miR902l-3p	2
ptc-miR477c	2
ptc-miR478p	2
ptc-miR6459b	2
ptc-miR7831	2
sbi-miR172f	2
sbi-miR6229-3p	2
smo-miR1106	2
ssp-miR437c	2
tae-miR9659-3p	2
zma-miR156a-3p	2
zma-miR159k-5p	2
ath-miR866-3p	2
atr-miR8557	2
bra-miR5724	2
cca-miR393	2
novel-m0207-5p	2
novel-m0551-5p	2
novel-m0760-5p	2
ppt-miR1053-3p	2
aly-miR398a-5p	2
aly-miR771-3p	2
aly-miR858-5p	2
bdi-miR7736-3p	2
bra-miR9558-3p	2
gma-miR5774b	2
novel-m0403-5p	2
novel-m1081-5p	2
osa-miR1430	2
osa-miR2867-3p	2
osa-miR5157b-5p	2
ppt-miR1079-5p	2
pta-miR1314	2
smo-miR1115-3p	2
cca-miR6114-3p	2
pgi-miR6139	2
ata-miR396e-5p	3
ath-miR5999	3
lja-miR7543	3
novel-m0834-5p	3
novel-m0989-5p	3
osa-miR5083	3
pde-miR159	3
ppt-miR1222d	3
pta-miR159a	3
aly-miR156g-3p	3
ata-miR393-5p	3
ppe-miR171d-3p	3
bra-miR9408-5p	3
hvu-miR6200	3
lja-miR171c	3
novel-m0091-5p	3
novel-m0706-5p	3
novel-m1130-5p	3
pgi-miR6138	3
gra-miR7504c	3
hbr-miR398	3
mtr-miR5246	3
atr-miR8590	3
gma-miR169l-3p	3
hbr-miR6483	3
osa-miR1438	3
bdi-miR7774-3p	3
csi-miR530b	3
gma-miR393k	3
gma-miR4391	3
stu-miR8039	3
aly-miR3438-3p	3
bdi-miR7732-5p	3
csi-miR3947-5p	3
gma-miR156t	3
gma-miR9751	3
mes-miR477e	3
mtr-miR5270b	3
novel-m0109-5p	3
novel-m0663-5p	3
novel-m0746-5p	3
osa-miR166i-5p	3
tae-miR1125	3
ppe-miR535b	3
aly-miR159b-5p	3
aly-miR862-3p	3
bdi-miR5163a-5p	3
gma-miR9738	3
novel-m1237-5p	3
nta-miR477a	3
bdi-miR7767-3p	3
novel-m0656-5p	3
zma-miR2275c-3p	3
ahy-miR3514-3p	3
aly-miR4221	3
aly-miR837-5p	3
gma-miR319i	3
gra-miR7484m	3
hvu-miR5050	3
mtr-miR319c-5p	3
novel-m0034-5p	3
novel-m0184-5p	3
novel-m0536-3p	3
ppe-miR6260	3
aly-miR161-5p.1	3
aly-miR164a-3p	3
aly-miR319b-5p	3
aly-miR774a-5p.2	3
aly-miR824-5p	3
ata-miR167a-3p	3
ata-miR169h-5p	3
ata-miR395c-5p	3
ata-miR395e-5p	3
ata-miR5070-3p	3
ath-miR1886.2	3
ath-miR419	3
ath-miR5015	3
ath-miR8178	3
ath-miR836	3
ath-miR846-5p	3
ath-miR862-3p	3
atr-miR8574	3
bdi-miR169j-5p	3
bdi-miR5070	3
bdi-miR5174e-5p.2	3
bdi-miR5181b	3
bdi-miR7741-5p.1	3
bdi-miR7743-5p	3
bdi-miR7772-5p	3
bdi-miR7775-3p	3
bdi-miR9480b	3
gma-miR1535b	3
gma-miR4345	3
gma-miR4363	3
gma-miR4413b	3
gma-miR5042-3p	3
gma-miR5377	3
gma-miR5782	3
gma-miR9723	3
gma-miR9736	3
gma-miR9739	3
gma-miR9745	3
gra-miR5741	3
gra-miR8653b	3
gra-miR8655	3
gra-miR8772	3
gra-miR8773	3
gra-miR8781a	3
lja-miR7528	3
mdm-miR2118c	3
mtr-miR2118	3
mtr-miR2600a	3
mtr-miR5238	3
novel-m0025-3p	3
novel-m0076-3p	3
novel-m0190-5p	3
novel-m0192-5p	3
novel-m0323-5p	3
novel-m0361-5p	3
novel-m0446-3p	3
novel-m0512-5p	3
novel-m0522-3p	3
novel-m0799-5p	3
novel-m0875-5p	3
novel-m1137-5p	3
novel-m1172-5p	3
novel-m1269-5p	3
nta-miR482d	3
nta-miR6145e	3
osa-miR1440a	3
osa-miR166l-5p	3
osa-miR2095-5p	3
osa-miR2118q	3
osa-miR2878-5p	3
osa-miR5511	3
osa-miR6253	3
pde-miR1311	3
ppe-miR5225-5p	3
ppe-miR6288a	3
ppe-miR8128-5p	3
ppt-miR1047-5p	3
ptc-miR478c	3
ptc-miR6421-3p	3
ptc-miR6480	3
ptc-miR7834	3
rgl-miR7797b	3
rgl-miR7803b-3p	3
rgl-miR7804-3p	3
sbi-miR5568c-5p	3
sbi-miR6228-3p	3
ssp-miR444b.1	3
stu-miR482e-5p	3
stu-miR5303d	3
stu-miR8025-5p	3
stu-miR8051-5p	3
vvi-miR169u	3
vvi-miR3623-3p	3
atr-miR398	3
gma-miR398d	3
mdm-miR393f	3
ppe-miR398b	3
ath-miR4221	4
bdi-miR7737-5p	4
novel-m0673-3p	4
aly-miR158a-3p	4
ata-miR5168-3p	4
aly-miR838-3p	4
bdi-miR529-5p	4
ptc-miR476b	4
bdi-miR169h-3p	4
sbi-miR5564b	4
hvu-miR6191	4
ptc-miR6471	4
bdi-miR166e-3p	4
novel-m0136-5p	4
novel-m0573-5p	4
sly-miR6026	4
gra-miR8684	4
ahy-miR3509-3p	4
gma-miR319o	4
gma-miR4401b	4
mtr-miR5293	4
ppe-miR477b-3p	4
sly-miR5303	4
stu-miR8024a-5p	4
sly-miR9473-3p	4
sly-miR9474-5p	4
ath-miR406	4
bdi-miR7750-3p	4
gma-miR1507c-3p	4
gma-miR4389	4
gra-miR8677	4
mtr-miR2638b	4
novel-m0778-5p	4
ptc-miR6472	4
sly-miR171e	4
cln-miR166	4
aly-miR4232	4
bdi-miR7732-3p	4
mtr-miR5214-3p	4
mtr-miR5290	4
aly-miR3439-5p	4
aly-miR833-3p	4
aly-miR857-3p	4
ata-miR2275b-5p	4
ath-miR404	4
ath-miR5649b	4
ath-miR5997	4
ath-miR771	4
ath-miR8183	4
ath-miR833a-5p	4
ath-miR866-5p	4
atr-miR8617	4
bdi-miR7726a-3p	4
bdi-miR7771-3p	4
cca-miR171	4
cca-miR6116-3p	4
gma-miR1510b-5p	4
gma-miR172j	4
gma-miR5670b	4
gma-miR9737	4
gra-miR8740	4
mtr-miR2089-5p	4
mtr-miR2646b	4
mtr-miR2657	4
mtr-miR5237	4
mtr-miR5256	4
mtr-miR5272e	4
mtr-miR5298c	4
mtr-miR5558-5p	4
mtr-miR5752b	4
mtr-miR5756	4
mtr-miR7696d-3p	4
mtr-miR7697-5p	4
mtr-miR7698-5p	4
novel-m0086-5p	4
novel-m0167-5p	4
novel-m0425-5p	4
novel-m0449-3p	4
novel-m0556-5p	4
novel-m0572-5p	4
novel-m0679-5p	4
novel-m1002-5p	4
novel-m1250-5p	4
osa-miR1428a-3p	4
osa-miR1846d-5p	4
osa-miR1851	4
osa-miR1861l	4
osa-miR2097-3p	4
osa-miR2122	4
osa-miR5501	4
osa-miR5526	4
pab-miR3700	4
ppe-miR7122a-5p	4
ppt-miR1028c-3p	4
ppt-miR167	4
ppt-miR534a	4
ptc-miR480	4
ptc-miR6459a-3p	4
ptc-miR6462c-5p	4
rgl-miR5578	4
sly-miR168a-3p	4
sly-miR482c	4
sly-miR9479-3p	4
smo-miR156d	4
sof-miR168b	4
stu-miR399g-3p	4
stu-miR8020	4
stu-miR8032e-3p	4
stu-miR8050-3p	4
tae-miR9782	4
vvi-miR169d	4
gma-miR171t	4
gma-miR9744	4
mtr-miR2645	4
novel-m0092-3p	4
novel-m0301-5p	4
novel-m0749-5p	4
osa-miR2878-3p	4
ppt-miR1070	4
sbi-miR5568f-3p	4
ata-miR172b-5p	4
gma-miR395g	4
hvu-miR6194	4
aly-miR3441-3p.1	5
bra-miR9552b-3p	5
gma-miR319n	5
gra-miR166c	5
gra-miR8774	5
han-miR3630-3p	5
mtr-miR5295d	5
osa-miR414	5
pde-miR949a	5
ppt-miR894	5
gma-miR9728	5
gma-miR9766	5
nta-miR6150	5
ppt-miR414	5
ptc-miR2111b	5
smo-miR396	5
ata-miR9672-3p	5
bdi-miR159a-5p	5
bra-miR9560b-5p	5
gma-miR1520h	5
mtr-miR2639	5
mtr-miR5291c	5
ata-miR9863b-3p	5
sbi-miR5388	5
mtr-miR2089-3p	5
zma-miR396g-3p	5
aau-miR168	5
aly-miR172f-5p	5
aly-miR3439-3p	5
aly-miR3440-5p	5
aly-miR3446-5p	5
aly-miR834-3p	5
ata-miR156c-3p	5
ata-miR528-5p	5
ata-miR9674a-5p	5
ath-miR420	5
ath-miR5656	5
ath-miR5660	5
ath-miR830-5p	5
ath-miR869.1	5
atr-miR8583	5
atr-miR8612	5
bdi-miR156h-3p	5
bdi-miR160a-3p	5
bdi-miR7741-3p.2	5
bdi-miR7780-5p	5
bdi-miR9496	5
cme-miR854	5
cpa-miR8149	5
csi-miR482a-3p	5
ghr-miR7513	5
gma-miR169i-3p	5
gma-miR4352a	5
gma-miR4359b	5
gma-miR4365	5
gma-miR5044	5
gma-miR5225	5
gma-miR5667-5p	5
gra-miR7486c	5
hbr-miR6168	5
lja-miR397	5
lja-miR7538	5
mdm-miR319c	5
mtr-miR2589	5
mtr-miR2675	5
mtr-miR482-3p	5
mtr-miR5213-3p	5
mtr-miR5268b	5
mtr-miR5284g	5
novel-m0027-5p	5
novel-m0141-5p	5
novel-m0446-5p	5
novel-m0544-5p	5
novel-m0732-5p	5
novel-m0828-5p	5
novel-m0918-5p	5
osa-miR1437b-3p	5
osa-miR2102-5p	5
osa-miR2275c	5
osa-miR397b	5
osa-miR5160	5
osa-miR5494	5
osa-miR5529	5
osa-miR5806	5
osa-miR812o-5p	5
osa-miR814c	5
ppe-miR8123-5p	5
ppt-miR904b	5
ptc-miR159e	5
ptc-miR398c-5p	5
ptc-miR477a-3p	5
ptc-miR6437a	5
ptc-miR6440a	5
ptc-miR7817b	5
sbi-miR5568e-3p	5
sbi-miR6217b-3p	5
sbi-miR821b	5
stu-miR398b-5p	5
stu-miR8012	5
stu-miR8033-5p	5
tae-miR1134	5
vvi-miR3624-3p	5
vvi-miR3625-5p	5
vvi-miR399f	5
zma-miR159e-5p	5
zma-miR166j-5p	5
zma-miR166n-5p	5
zma-miR395m-5p	5
zma-miR397b-5p	5
cln-miR162	5
mtr-miR156i-3p	5
novel-m0670-5p	5
ppt-miR166m	5
ath-miR829-3p.2	5
bra-miR9561-5p	5
csi-miR3948	5
csi-miR3952	5
gma-miR171s	5
gma-miR395h	5
gma-miR4992	5
gra-miR482	5
gra-miR8726	5
novel-m0932-5p	5
novel-m1070-5p	5
osa-miR530-3p	5
ppt-miR2078	5
ppt-miR902f-3p	5
sly-miR9472-3p	5
stu-miR8030-3p	5
ata-miR9776-5p	5
gra-miR477	5
zma-miR398a-5p	5
aly-miR842-3p	5
aly-miR847-3p	5
ata-miR2275a-3p	5
ath-miR5020c	5
ath-miR8121	5
atr-miR8552b	5
ghr-miR2949a-5p	5
gma-miR5037a	5
gra-miR530b	5
mtr-miR2592bn-5p	5
novel-m0053-5p	5
pde-miR951	5
rgl-miR5576	5
tae-miR9679-5p	5
gma-miR4993	5
ath-miR869.2	5
cre-miR1151b-3p	5
gma-miR4398	5
gra-miR482c	5
hbr-miR6167	5
hbr-miR6170	5
mtr-miR2648	5
novel-m0072-5p	5
ath-miR5634	5
cre-miR1168.1	5
ghr-miR7508	5
gra-miR8669	5
novel-m0805-5p	5
novel-m0946-5p	5
novel-m1234-3p	5
sly-miR390a-3p	5
hvu-miR6199	5
mtr-miR5239	5
novel-m0026-5p	5
novel-m0303-5p	5
novel-m0693-3p	5
osa-miR2094-3p	5
bdi-miR5185m-5p	5
bdi-miR7756-3p	5
bra-miR319-5p	5
cre-miR919.2	5
gma-miR319f	5
mdm-miR535c	5
novel-m0536-5p	5
novel-m0839-5p	5
novel-m0978-3p	5
ppt-miR390c-5p	5
pta-miR171	5
ptc-miR478n	5
sbi-miR5565g-3p	5
stu-miR7122-5p	5
vvi-miR3629c	5
ath-miR414	6
ath-miR5021	6
bdi-miR7767-5p	6
gma-miR4995	6
gra-miR8681	6
hbr-miR6173	6
osa-miR396e-3p	6
osa-miR7693-3p	6
peu-miR2916	6
vvi-miR3630-3p	6
zma-miR398b-5p	6
ahy-miR3513-5p	6
mtr-miR2619b-5p	6
novel-m0759-5p	6
pgi-miR6142	6
stu-miR166d-5p	6
hvu-miR6196	6
mtr-miR5208c	6
ppt-miR1068	6
smo-miR1103-3p	6
novel-m0358-5p	6
osa-miR5508	6
pgi-miR6140c	6
stu-miR8021	6
tae-miR9662a-3p	6
ata-miR168-5p	6
ath-miR845a	6
bdi-miR7783-3p	6
osa-miR440	6
tae-miR9773	6
stu-miR7980b-5p	6
ahy-miR156b-3p	6
ath-miR5998b	6
bdi-miR159b-5p.3	6
bdi-miR5174e-3p.2	6
bdi-miR7735-3p	6
gra-miR8767c	6
mdm-miR159c	6
mtr-miR2592bp-3p	6
mtr-miR5282	6
novel-m0030-5p	6
novel-m0395-5p	6
novel-m0533-5p	6
novel-m0824-5p	6
novel-m0980-5p	6
novel-m1034-5p	6
osa-miR2926	6
ppt-miR1023a-3p	6
sly-miR403-3p	6
gma-miR393c-3p	6
mdm-miR1511	6
stu-miR8000	6
novel-m0889-5p	6
vvi-miR3625-3p	6
aly-miR3444b	6
ath-miR8172	6
ath-miR845b	6
bdi-miR7748b-3p	6
gma-miR5380c	6
gra-miR7484j	6
lja-miR7539	6
novel-m0018-5p	6
ppt-miR538c	6
cca-miR396c	6
far-miR529	6
novel-m0363-5p	6
ptc-miR6443	6
gra-miR7494b	7
mtr-miR5558-3p	7
osa-miR1863b	7
aly-miR158b-3p	7
aly-miR169c-3p	7
novel-m0017-5p	7
novel-m0356-3p	7
ssl-miR1078	7
ata-miR166c-5p	7
bdi-miR7761-5p	7
pab-miR951	7
stu-miR166a-5p	7
cme-miR399g	7
aly-miR398c-5p	7
aqc-miR529	7
far-miR164b	7
gra-miR8769	7
novel-m0563-5p	7
novel-m1178-5p	7
osa-miR1858b	7
ata-miR398g-3p	7
mes-miR399f	7
osa-miR1873	7
ppt-miR1075	7
tcc-miR399a	7
aly-miR164c-3p	7
csi-miR3951	7
mdm-miR156s	7
sly-miR166c-5p	7
bra-miR164c-5p	7
ppe-miR2111d	7
ppe-miR396a	7
aly-miR156h-3p	7
bdi-miR159b-3p.1	7
bdi-miR7716-5p	7
gma-miR1512a-3p	7
hvu-miR6190	7
mtr-miR5276	7
novel-m0350-5p	7
novel-m0487-5p	7
sbi-miR6225-5p	7
sbi-miR6234b-3p	7
stu-miR8048-3p	7
novel-m0704-5p	7
novel-m1128-5p	7
ppt-miR529d	7
aly-miR835-5p	7
aqc-miR408	7
ata-miR166b-5p	7
ath-miR165a-5p	7
atr-miR8586	7
bcy-miR156	7
bdi-miR395o-5p	7
bdi-miR399d	7
bdi-miR5166	7
bdi-miR9494	7
bdi-miR9495	7
cca-miR6110-5p	7
cpa-miR8140	7
cre-miR911	7
csi-miR479	7
ghr-miR399c	7
gma-miR862b	7
gra-miR3267	7
gra-miR7492m	7
gra-miR7502e	7
gra-miR8662	7
gra-miR8675a	7
gra-miR8687	7
hbr-miR2118	7
hvu-miR6192	7
lja-miR171d-3p	7
mtr-miR169l-3p	7
mtr-miR2621	7
mtr-miR2633	7
novel-m0032-5p	7
novel-m0033-5p	7
novel-m0054-5p	7
novel-m0165-5p	7
novel-m0285-3p	7
novel-m0311-5p	7
novel-m0385-3p	7
novel-m0734-5p	7
novel-m0806-3p	7
novel-m0874-5p	7
novel-m0970-5p	7
novel-m0973-3p	7
novel-m1164-5p	7
novel-m1197-5p	7
novel-m1251-5p	7
novel-m1271-3p	7
osa-miR1854-5p	7
osa-miR1861c	7
osa-miR2092-3p	7
osa-miR2928	7
pab-miR3693	7
pde-miR949b	7
peu-miR2912b	7
ppe-miR6263	7
ppe-miR828-3p	7
ppt-miR533a-5p	7
pta-miR156b	7
ptc-miR169y	7
ptc-miR7842	7
rgl-miR5577	7
smo-miR1094c	7
stu-miR408a-3p	7
zma-miR399f-3p	7
aly-miR861-5p	7
ata-miR171c-5p	7
ath-miR870-3p	7
nta-miR6154b	7
ppe-miR399a	7
ptc-miR6432	7
rgl-miR164	7
smo-miR1088-3p	7
stu-miR399o-3p	7
ata-miR166a-5p	7
ppt-miR2079	7
bdi-miR7748a-3p	7
ghr-miR7502	7
gra-miR7494c	7
hvu-miR444b	7
mtr-miR5272f	7
mtr-miR5286a	7
mtr-miR5554c-3p	7
novel-m0444-5p	7
ppe-miR6290	7
ptc-miR167h-5p	7
ata-miR5084-5p	7
stu-miR399i-3p	7
aly-miR3444a-3p	7
cre-miR1151b-5p	7
ghr-miR7494	7
mtr-miR2601	7
osa-miR159d	7
ptc-miR6439a	7
zma-miR156b-3p	7
gma-miR396j	7
aqc-miR159	8
ata-miR169d-3p	8
ata-miR171c-3p	8
ata-miR172c-5p	8
ata-miR394-5p	8
ath-miR776	8
ath-miR858b	8
ath-miR865-5p	8
atr-miR159	8
atr-miR319e	8
atr-miR393	8
bdi-miR159a-3p	8
bdi-miR159c	8
bdi-miR2275b	8
bdi-miR7740-3p	8
bra-miR319-3p	8
gma-miR1518	8
gma-miR1519	8
gma-miR1520e	8
gma-miR1520j	8
gma-miR1520k	8
gma-miR319p	8
gma-miR319q	8
gma-miR396e	8
gma-miR396k-3p	8
gma-miR403b	8
gma-miR4400	8
gma-miR9760	8
gra-miR166d	8
gra-miR8640	8
hbr-miR159b	8
mdm-miR858	8
mes-miR169n	8
mes-miR319h	8
mes-miR393d	8
mes-miR828b	8
novel-m0254-5p	8
osa-miR159f	8
osa-miR1878	8
pab-miR3709b	8
ppe-miR1511-3p	8
ppe-miR6269	8
ppe-miR858	8
ppt-miR1053-5p	8
ppt-miR1059	8
ppt-miR166l	8
ppt-miR319e	8
pta-miR159b	8
ptc-miR319i	8
rgl-miR7805-3p	8
sbi-miR5568f-5p	8
sly-miR482e-3p	8
sly-miR6024	8
smo-miR159	8
smo-miR319	8
sof-miR159e	8
stu-miR8001b-5p	8
zma-miR159d-5p	8
zma-miR159i-3p	8
aly-miR165b-5p	8
aly-miR3435-5p	8
aly-miR858-3p	8
ata-miR160c-5p	8
lja-miR171d-5p	8
novel-m0492-5p	8
ppe-miR171e	8
ptc-miR6461	8
ptc-miR6479	8
sly-miR9476-3p	8
smo-miR171a	8
atr-miR8562b	8
gra-miR8771d	8
lus-miR159c	8
osa-miR159c	8
stu-miR166c-5p	8
ata-miR166e-5p	8
atr-miR8562c	8
gma-miR1520p	8
vvi-miR845b	8
gma-miR319l	8
pde-miR482d	8
gra-miR8751b	8
ptc-miR1448	8
mes-miR166h	8
cpa-miR159b	8
mes-miR535a	8
pab-miR396a	8
ppe-miR172d	8
ath-miR5628	8
ath-miR5632-3p	8
bdi-miR7782-3p	8
gma-miR2108b	8
gma-miR5773	8
gra-miR8672	8
gra-miR8708	8
lus-miR167a	8
mdm-miR7122b	8
novel-m0378-5p	8
novel-m1043-5p	8
nta-miR6144	8
aly-miR3443-3p	8
bdi-miR845	8
sly-miR319c-3p	8
cme-miR1863	8
gma-miR1520c	8
novel-m0376-3p	8
ath-miR418	8
atr-miR8608	8
cre-miR908.2	8
gra-miR5207	8
osa-miR395t	8
cme-miR159b	8
mtr-miR4414b	8
aly-miR3447-3p	8
ath-miR5636	8
mtr-miR171c	8
ptc-miR394b-3p	8
novel-m0120-5p	8
novel-m0455-5p	8
novel-m1054-5p	8
sbi-miR6217b-5p	8
gra-miR7493b	8
novel-m0156-5p	8
novel-m0695-5p	8
ppt-miR1048-5p	8
ppt-miR902k-3p	8
stu-miR8011b-5p	8
gma-miR396d	8
gra-miR7486i	8
ppe-miR6272	8
csi-miR162-5p	9
gma-miR167k	9
mtr-miR5750	9
bdi-miR319b-3p	9
osa-miR5156	9
zma-miR2275c-5p	9
ppt-miR1057	9
stu-miR171c-5p	9
vun-miR482	9
cre-miR1171	9
mtr-miR5224b	9
gra-miR8685	9
osa-miR5537	9
osa-miR5837.1	9
aly-miR856-5p	9
ata-miR396b-5p	9
bdi-miR5167b-3p	9
bdi-miR9483b	9
gra-miR7484n	9
novel-m0833-5p	9
ppt-miR1048-3p	9
sbi-miR6228-5p	9
crt-miR166b	9
novel-m0691-5p	9
zma-miR171n-5p	9
cme-miR166i	9
aly-miR3437-3p	9
bra-miR5720	9
novel-m0332-5p	9
novel-m0454-5p	9
ptc-miR156l	9
aly-miR169l-3p	9
aly-miR1887	9
aly-miR774b-5p	9
aly-miR781-3p	9
aly-miR861-3p	9
ata-miR2118b-5p	9
bdi-miR5049-3p	9
bdi-miR5059	9
bdi-miR5182	9
bdi-miR7716-3p	9
bdi-miR7727-5p	9
bdi-miR7742-3p	9
bdi-miR7745-5p	9
bdi-miR7776-5p.2	9
cca-miR399	9
cme-miR164b	9
cpa-miR8142	9
ghr-miR172	9
gma-miR1533	9
gma-miR171o-5p	9
gma-miR393b	9
gma-miR4340	9
gma-miR4381	9
gma-miR9722	9
gra-miR8731	9
gra-miR8762a	9
hvu-miR5048b	9
hvu-miR6188	9
hvu-miR6198	9
lja-miR7530	9
lus-miR166k	9
mtr-miR167b-3p	9
mtr-miR169j	9
mtr-miR2606c	9
mtr-miR2608	9
mtr-miR2623	9
mtr-miR2630v	9
mtr-miR2650	9
mtr-miR5210	9
mtr-miR5243	9
mtr-miR5264	9
mtr-miR5742	9
novel-m0409-5p	9
novel-m0467-5p	9
novel-m0665-5p	9
novel-m0792-5p	9
novel-m0827-3p	9
novel-m0902-5p	9
novel-m0953-5p	9
novel-m1274-5p	9
novel-m1321-5p	9
novel-m1333-5p	9
nta-miR6019b	9
osa-miR169f.2	9
osa-miR2093-5p	9
osa-miR2098-5p	9
osa-miR399h	9
osa-miR5522	9
osa-miR5791	9
osa-miR5794	9
ppe-miR482c-3p	9
ppt-miR1030j	9
ppt-miR1035	9
ptc-miR169n-3p	9
ptc-miR474a	9
ptc-miR6441	9
rgl-miR7807a-3p	9
sbi-miR5568d-3p	9
sbi-miR821e	9
sly-miR9475-3p	9
sly-miR9477-5p	9
stu-miR477b-3p	9
stu-miR7990a	9
stu-miR8002-3p	9
stu-miR8014-3p	9
tae-miR1121	9
tae-miR1138	9
tae-miR9652-5p	9
vvi-miR3631b-3p	9
mtr-miR5562-3p	9
novel-m0320-5p	9
novel-m0331-5p	9
novel-m0539-5p	9
novel-m0638-5p	9
osa-miR1862d	9
ppe-miR6282	9
ptc-miR3627a	9
zma-miR156k-3p	9
gra-miR167b	9
mtr-miR5240	9
novel-m0790-5p	9
novel-m0866-5p	9
stu-miR8036-5p	9
ptc-miR1447	9
novel-m0460-5p	9
novel-m0887-5p	9
novel-m1140-5p	9
novel-m1189-5p	9
osa-miR5536	9
ppe-miR477-3p	9
stu-miR5303f	9
zma-miR164h-3p	9
aly-miR3441-5p.1	9
aly-miR4249	9
ath-miR3932b-3p	9
cre-miR1160.2	9
novel-m0245-5p	9
novel-m0545-5p	9
novel-m0776-5p	9
lus-miR398f	9
atr-miR8565f	10
bdi-miR7711-5p.2	10
far-miR1134	10
mdm-miR171b	10
mtr-miR2673b	10
osa-miR166e-3p	10
osa-miR166i-3p	10
pab-miR482a	10
ppe-miR395o	10
sly-miR482d-3p	10
vvi-miR845c	10
aly-miR164b-3p	10
aly-miR4233	10
atr-miR8577	10
bdi-miR7717a-5p	10
gma-miR5368	10
mes-miR166i	10
novel-m0905-3p	10
ptc-miR166p	10
ath-miR5658	10
novel-m1045-5p	10
rgl-miR5141	10
sly-miR166c-3p	10
stu-miR408b-5p	10
vvi-miR3636-5p	10
bdi-miR7742-5p	10
gra-miR8676	10
mtr-miR5244	10
novel-m1056-5p	10
ata-miR166d-5p	10
bdi-miR5200c	10
cme-miR845	10
mtr-miR2622	10
ppe-miR8122-5p	10
han-miR3630-5p	10
osa-miR2873c	10
ppe-miR482f	10
vun-miR2118	10
ath-miR5639-3p	10
bdi-miR162	10
gma-miR159d	10
gma-miR159e-5p	10
gra-miR8738b	10
hbr-miR396a	10
ptc-miR472a	10
rgl-miR7800	10
atr-miR156c	10
sbi-miR5383	10
zma-miR162-5p	10
bdi-miR156e-3p	10
rgl-miR7805-5p	10
stu-miR156d-3p	10
zma-miR156j-3p	10
amg-miR2086	10
ath-miR5995b	10
atr-miR8551	10
bdi-miR7765-3p	10
novel-m0555-5p	10
sly-miR164a-3p	10
atr-miR8607	10
bdi-miR7723b-3p	10
cpa-miR8152	10
gra-miR8647	10
gra-miR8691	10
gra-miR8711	10
mdm-miR477a	10
novel-m0052-5p	10
novel-m0105-5p	10
novel-m0955-5p	10
osa-miR1846c-3p	10
osa-miR1865-5p	10
pgi-miR6143b-3p	10
sly-miR9477-3p	10
stu-miR167c-3p	10
aly-miR166e-5p	10
aqc-miR477b	10
atr-miR8602	10
bdi-miR5174d-5p	10
gma-miR4374b	10
novel-m0013-5p	10
novel-m0327-5p	10
sly-miR477-3p	10
stu-miR8005b-5p	10
bdi-miR5183	10
novel-m0145-5p	10
nta-miR6149b	10
aly-miR837-3p	10
tae-miR9655-3p	10
aly-miR3444a-5p	11
bdi-miR7777-3p.1	11
bra-miR162-5p	11
lus-miR166b	11
mtr-miR5234	11
tcc-miR172d	11
zma-miR164e-5p	11
ata-miR164c-5p	11
novel-m0123-5p	11
smo-miR1097	11
cpa-miR166d	11
ppe-miR319b	11
ptc-miR6478	11
lus-miR159b	11
mtr-miR7697-3p	11
novel-m1307-5p	11
osa-miR2118l	11
stu-miR8044-5p	11
vvi-miR845e	11
cca-miR164	11
novel-m0258-5p	11
osa-miR171f-5p	11
aly-miR845a-3p	11
ath-miR5653	11
cre-miR1150.3	11
novel-m0931-5p	11
stu-miR8030-5p	11
ata-miR164a-5p	11
hci-miR164a	11
zma-miR164h-5p	11
bdi-miR7730-5p	11
gma-miR1512a-5p	11
gso-miR1507b	11
ppe-miR164d	11
ata-miR5200-3p	11
bcy-miR529	11
bdi-miR5185l-3p	11
cme-miR167e	11
cre-miR1161b	11
csi-miR166d	11
gma-miR1520q	11
gma-miR5041-3p	11
mtr-miR5224a	11
novel-m0055-5p	11
novel-m0095-5p	11
novel-m0289-3p	11
novel-m0497-5p	11
osa-miR6248	11
ppt-miR395	11
stu-miR8048-5p	11
vvi-miR3634-3p	11
bdi-miR7779-5p	11
gma-miR395m	11
gma-miR9732	11
novel-m0328-5p	11
vvi-miR3637-5p	11
zma-miR166i-5p	11
cme-miR408	11
stu-miR8018	11
cpa-miR408	11
rgl-miR5138	11
sof-miR408e	11
stu-miR482a-5p	11
gra-miR8674c	11
ppe-miR6281	11
ata-miR156e-5p	12
ata-miR166d-3p	12
atr-miR166b	12
atr-miR535	12
bra-miR403-3p	12
csi-miR3954	12
nta-miR6159	12
ppe-miR827	12
ata-miR390-5p	12
ptc-miR7826	12
bra-miR156d-3p	12
bra-miR168a-5p	12
cme-miR156j	12
zma-miR156g-3p	12
aly-miR156g-5p	12
aly-miR773b-5p	12
ama-miR156	12
ata-miR169g-3p	12
bra-miR168c-5p	12
cca-miR156b	12
gma-miR1514b-5p	12
gma-miR156s	12
gma-miR5031	12
gma-miR530e	12
hvu-miR156b	12
mtr-miR156b-3p	12
mtr-miR5229b	12
novel-m0373-5p	12
novel-m0740-5p	12
novel-m0867-5p	12
novel-m1110-5p	12
novel-m1210-5p	12
novel-m1298-5p	12
nta-miR156f	12
nta-miR167c	12
osa-miR5793	12
sbi-miR156e	12
sbi-miR6227-3p	12
stu-miR156f-5p	12
tcc-miR169i	12
tcc-miR530a	12
zma-miR2275a-5p	12
aly-miR159c-3p	12
cpa-miR8155	12
ata-miR167d-5p	12
ata-miR169d-5p	12
ata-miR390-3p	12
ath-miR855	12
bdi-miR530b	12
bna-miR168b	12
cca-miR6113	12
cpa-miR8144	12
hci-miR156a	12
mdm-miR156ae	12
mtr-miR156j	12
novel-m0213-5p	12
novel-m0311-3p	12
novel-m0342-5p	12
novel-m0705-5p	12
osa-miR3980b-3p	12
pvu-miR1514a	12
stu-miR8043	12
ghr-miR7514	12
novel-m0904-5p	12
novel-m1167-5p	12
novel-m1261-5p	12

## Sheet: Table S9
Table S9 Predictive SSRs loci in the in pre-mature sequences of DEMs
miRNA ID	SSR nr.	SSR type	SSR	Size	Start	End
novel-m0054	1	p1	(T)10	10	38	47
novel-m0403	1	p2	(AT)8	16	37	52
ath-miR406	1	p1	(A)14	14	147	160
ath-miR419	1	p1	(A)11	11	54	64
tae-miR1134	1	p3	(GGA)7	21	52	72
osa-miR2097-3p	1	p1	(A)11	11	90	100
ath-miR5021	1	p3	(AGA)5	15	43	57
bdi-miR160a-3p	1	p1	(A)10	10	15	24
osa-miR5529	1	p1	(A)10	10	46	55
gra-miR8731	1	p1	(G)10	10	212	221
bdi-miR9494	1	p3	(CGG)5	15	52	66
bra-miR396-3p	1	p1	(A)10	10	108	117

## Sheet: Table S10
Table S10 miRNA target genes related to saponins biosynthetic pathway
Target genes	Gene name	Definition	Family	Type
Samuk01G0280400	SmAACT1	acetyl-CoA C-acetyltransferase	AACT	Structural gene
Samuk10G0012100	SmAACT3	acetyl-CoA C-acetyltransferase	AACT	Structural gene
Samuk13G0079600	SmAACT4	acetyl-CoA C-acetyltransferase	AACT	Structural gene
Samuk02G0323400	SmbAS1	beta-amyrin synthase	β-AS	Structural gene
Samuk02G0323100	SmCYP716A-1	beta-amyrin 28-monooxygenase	CYP450	Structural gene
Samuk12G0028800	SmCYP71A-13	putative cytochrome P450	CYP450	Structural gene
Samuk12G0029000	SmCYP71A-14	cytochrome P450 family 71 subfamily A	CYP450	Structural gene
NewGene.12253	SmCYP71A-2	cytochrome P450 family 71 subfamily A	CYP450	Structural gene
Samuk05G0064300	SmCYP71A-4	putative cytochrome P450	CYP450	Structural gene
NewGene.12842	SmCYP71D-1	putative cytochrome P450	CYP450	Structural gene
Samuk04G0147200	SmCYP71D-14	putative cytochrome P450	CYP450	Structural gene
NewGene.12872	SmCYP71D-2	putative cytochrome P450	CYP450	Structural gene
NewGene.20862	SmCYP71D-3	putative cytochrome P450	CYP450	Structural gene
Samuk04G0052500	SmCYP72A-1	secologanin synthase	CYP450	Structural gene
Samuk10G0054100	SmCYP72A-2	putative cytochrome P450	CYP450	Structural gene
Samuk13G0032300	SmDXS3	1-deoxy-D-xylulose-5-phosphate synthase	DXS	Structural gene
Samuk14G0066700	SmDXS4	1-deoxy-D-xylulose-5-phosphate synthase	DXS	Structural gene
Samuk14G0110500	SmDXS5	1-deoxy-D-xylulose-5-phosphate synthase	DXS	Structural gene
Samuk04G0156300	SmFPS	farnesyl diphosphate synthase	FPS	Structural gene
Samuk04G0132700	SmGPS2	geranylgeranyl diphosphate synthase, type II	GPS	Structural gene
Samuk04G0132800	SmGPS3	geranylgeranyl diphosphate synthase, type II	GPS	Structural gene
Samuk11G0009900	SmGPS5	geranylgeranyl diphosphate synthase, type II	GPS	Structural gene
Samuk11G0039100	SmHDR	4-hydroxy-3-methylbut-2-en-1-yl diphosphate reductase	HDR	Structural gene
Samuk02G0203100	SmHMGR1	hydroxymethylglutaryl-CoA reductase (NADPH)	HMGR	Structural gene
Samuk14G0135100	SmHMGR4	hydroxymethylglutaryl-CoA reductase (NADPH)	HMGR	Structural gene
Samuk01G0128600	SmIDI1	isopentenyl-diphosphate Delta-isomerase	IDI	Structural gene
Samuk01G0129300	SmIDI2	isopentenyl-diphosphate Delta-isomerase	IDI	Structural gene
Samuk08G0008600	SmIDI3	isopentenyl-diphosphate Delta-isomerase	IDI	Structural gene
Samuk08G0010100	SmIDI4	isopentenyl-diphosphate Delta-isomerase	IDI	Structural gene
Samuk12G0050200	SmLUS	lupeol synthase	LUS	Structural gene
Samuk05G0030800	SmMDS	2-C-methyl-D-erythritol 2,4-cyclodiphosphate synthase	MDS	Structural gene
Samuk02G0277300	SmHDS	(E)-4-hydroxy-3-methylbut-2-enyl-diphosphate synthase	HDS	Structural gene
Samuk03G0134200	SmMVD	diphosphomevalonate decarboxylase	MVD	Structural gene
Samuk01G0025600	SmMVK2	mevalonate kinase	MVK	Structural gene
Samuk01G0025700	SmMVK3	mevalonate kinase	MVK	Structural gene
NewGene.5690	SmSE2	squalene monooxygenase	SE	Structural gene
Samuk11G0069100	SmSE3	squalene monooxygenase	SE	Structural gene
Samuk02G0312400	SmUGT71D-2	putative UDP-glucuronosyl/UDP-glucosyltransferase	UGT	Structural gene
Samuk02G0312500	SmUGT71D-3	putative UDP-glucuronosyl/UDP-glucosyltransferase	UGT	Structural gene
Samuk06G0115000	SmUGT71D-4	putative UDP-glucuronosyl/UDP-glucosyltransferase	UGT	Structural gene
Samuk02G0312600	SmUGT71K-4	putative UDP-glucuronosyl/UDP-glucosyltransferase	UGT	Structural gene
Samuk09G0068400	SmUGT73C-10	UDP-glucosyl transferase 73C	UGT	Structural gene
Samuk09G0068500	SmUGT73C-11	UDP-glucosyl transferase 73C	UGT	Structural gene
Samuk12G0007500	SmUGT73C-14	UDP-glucosyl transferase 73C	UGT	Structural gene
Samuk02G0029800	SmUGT73C-2	UDP-glucosyl transferase 73C	UGT	Structural gene
Samuk09G0061600	SmUGT73C-8	UDP-glucosyl transferase 73C	UGT	Structural gene
Samuk05G0066700	SmUGT74G-1	putative UDP-glucuronosyl/UDP-glucosyltransferase	UGT	Structural gene
Samuk10G0005900	SmUGT74G-2	putative UDP-glucuronosyl/UDP-glucosyltransferase	UGT	Structural gene
Samuk10G0006000	SmUGT74G-3	putative UDP-glucuronosyl/UDP-glucosyltransferase	UGT	Structural gene
Samuk01G0040600	SmUGT85A-1	7-deoxyloganetin glucosyltransferase	UGT	Structural gene
Samuk01G0040800	SmUGT85A-2	7-deoxyloganetin glucosyltransferase	UGT	Structural gene
Samuk14G0066500	SmUGT91A-3	putative UDP-glucuronosyl/UDP-glucosyltransferase	UGT	Structural gene
Samuk01G0126900	SmUGT94E-6	beta-D-glucosyl crocetin beta-1,6-glucosyltransferase	UGT	Structural gene
Samuk11G0052000	SmbHLH82	bHLH family protein	bHLH	TF
Samuk11G0100700	SmbHLH64	bHLH family protein	bHLH	TF
Samuk10G0002700	SmbHLH61	bHLH family protein	bHLH	TF
Samuk06G0055600	SmbHLH6	bHLH family protein	bHLH	TF
Samuk11G0032000	SmbHLH45	bHLH family protein	bHLH	TF
Samuk13G0123100	SmbHLH22	bHLH family protein	bHLH	TF
Samuk14G0000800	SmbHLH52	bHLH family protein	bHLH	TF
Samuk02G0032800	SmbHLH54	bHLH family protein	bHLH	TF
Samuk03G0123600	SmbHLH3	bHLH family protein	bHLH	TF
Samuk09G0021400	SmbHLH29	bHLH family protein	bHLH	TF
NewGene.5549	SmbHLH11	bHLH family protein	bHLH	TF
Samuk14G0108400	SmbHLH37	bHLH family protein	bHLH	TF
Samuk03G0096600	SmbHLH10	bHLH family protein	bHLH	TF
Samuk06G0038000	SmbHLH83	bHLH family protein	bHLH	TF
Samuk11G0090400	SmbHLH41	bHLH family protein	bHLH	TF
Samuk03G0177300	SmbHLH18	bHLH family protein	bHLH	TF
Samuk06G0105700	SmbHLH49	bHLH family protein	bHLH	TF
Samuk11G0151200	SmbHLH78	bHLH family protein	bHLH	TF
Samuk04G0114500	SmbHLH31	bHLH family protein	bHLH	TF
Samuk03G0239600	SmbHLH67	bHLH family protein	bHLH	TF
Samuk01G0048400	SmbHLH13	bHLH family protein	bHLH	TF
Samuk02G0122900	SmbHLH32	bHLH family protein	bHLH	TF
Samuk04G0125500	SmbHLH72	bHLH family protein	bHLH	TF
Samuk11G0013700	SmbHLH85	bHLH family protein	bHLH	TF
Samuk01G0016500	SmbHLH23	bHLH family protein	bHLH	TF
Samuk06G0056500	SmbHLH84	bHLH family protein	bHLH	TF
Samuk10G0068800	SmbHLH8	bHLH family protein	bHLH	TF
Samuk02G0117600	SmbHLH36	bHLH family protein	bHLH	TF
Samuk13G0085800	SmbHLH5	bHLH family protein	bHLH	TF
Samuk06G0130900	SmbHLH87	bHLH family protein	bHLH	TF
Samuk06G0131500	SmbHLH88	bHLH family protein	bHLH	TF
Samuk14G0087700	SmbHLH15	bHLH family protein	bHLH	TF
Samuk14G0065300	SmbHLH30	bHLH family protein	bHLH	TF
Samuk03G0083200	SmbHLH89	bHLH family protein	bHLH	TF
Samuk10G0117400	SmbHLH26	bHLH family protein	bHLH	TF
Samuk01G0265100	SmbHLH7	bHLH family protein	bHLH	TF
Samuk03G0114500	SmbHLH24	bHLH family protein	bHLH	TF
Samuk13G0057400	SmbHLH27	bHLH family protein	bHLH	TF
Samuk11G0120900	SmbHLH46	bHLH family protein	bHLH	TF
Samuk05G0041500	SmbHLH62	bHLH family protein	bHLH	TF
Samuk07G0054700	SmbHLH2	bHLH family protein	bHLH	TF
Samuk04G0093500	SmbHLH21	bHLH family protein	bHLH	TF
Samuk11G0062600	SmbHLH80	bHLH family protein	bHLH	TF
Samuk13G0103000	SmbZIP6	bZIP family protein	bZIP	TF
Samuk11G0014600	SmbZIP7	bZIP family protein	bZIP	TF
NewGene.8104	SmbZIP20	bZIP family protein	bZIP	TF
Samuk02G0187400	SmbZIP58	bZIP family protein	bZIP	TF
Samuk03G0096300	SmbZIP3	bZIP family protein	bZIP	TF
Samuk02G0102600	SmbZIP49	bZIP family protein	bZIP	TF
Samuk02G0104100	SmbZIP42	bZIP family protein	bZIP	TF
Samuk11G0154900	SmbZIP14	bZIP family protein	bZIP	TF
Samuk01G0048100	SmbZIP17	bZIP family protein	bZIP	TF
Samuk07G0013200	SmbZIP21	bZIP family protein	bZIP	TF
Samuk10G0148200	SmbZIP37	bZIP family protein	bZIP	TF
Samuk12G0159000	SmbZIP13	bZIP family protein	bZIP	TF
Samuk12G0131900	SmbZIP10	bZIP family protein	bZIP	TF
Samuk02G0280400	SmbZIP27	bZIP family protein	bZIP	TF
Samuk06G0126800	SmbZIP9	bZIP family protein	bZIP	TF
Samuk02G0103800	SmbZIP29	bZIP family protein	bZIP	TF
Samuk02G0102300	SmbZIP26	bZIP family protein	bZIP	TF
Samuk09G0054500	SmbZIP8	bZIP family protein	bZIP	TF
Samuk09G0010500	SmbZIP40	bZIP family protein	bZIP	TF
Samuk13G0001600	SmbZIP24	bZIP family protein	bZIP	TF
Samuk02G0151600	SmbZIP30	bZIP family protein	bZIP	TF
Samuk14G0074700	SmbZIP15	bZIP family protein	bZIP	TF
Samuk08G0044800	SmbZIP48	bZIP family protein	bZIP	TF
Samuk04G0089500	SmbZIP31	bZIP family protein	bZIP	TF
Samuk02G0130500	SmbZIP47	bZIP family protein	bZIP	TF
Samuk08G0100100	SmbZIP11	bZIP family protein	bZIP	TF
Samuk09G0017800	SmERF72	ERF family protein	ERF	TF
Samuk08G0052100	SmERF102	ERF family protein	ERF	TF
Samuk10G0054600	SmERF22	ERF family protein	ERF	TF
Samuk10G0082400	SmERF41	ERF family protein	ERF	TF
Samuk13G0062800	SmERF65	ERF family protein	ERF	TF
Samuk02G0059000	SmERF37	ERF family protein	ERF	TF
Samuk11G0049200	SmERF46	ERF family protein	ERF	TF
Samuk08G0060600	SmERF60	ERF family protein	ERF	TF
Samuk14G0086600	SmERF39	ERF family protein	ERF	TF
Samuk10G0047200	SmERF20	ERF family protein	ERF	TF
Samuk13G0062700	SmERF70	ERF family protein	ERF	TF
Samuk10G0067800	SmERF68	ERF family protein	ERF	TF
Samuk03G0008100	SmERF110	ERF family protein	ERF	TF
Samuk03G0231500	SmERF88	ERF family protein	ERF	TF
Samuk05G0082900	SmERF33	ERF family protein	ERF	TF
Samuk03G0164300	SmERF57	ERF family protein	ERF	TF
Samuk03G0130000	SmERF4	ERF family protein	ERF	TF
Samuk12G0126200	SmERF26	ERF family protein	ERF	TF
Samuk08G0086500	SmERF18	ERF family protein	ERF	TF
Samuk08G0123100	SmERF100	ERF family protein	ERF	TF
Samuk03G0103200	SmERF28	ERF family protein	ERF	TF
Samuk10G0066200	SmERF89	ERF family protein	ERF	TF
Samuk06G0052900	SmERF23	ERF family protein	ERF	TF
Samuk02G0094100	SmERF49	ERF family protein	ERF	TF
Samuk02G0094800	SmERF55	ERF family protein	ERF	TF
Samuk05G0124600	SmERF59	ERF family protein	ERF	TF
Samuk07G0054900	SmERF79	ERF family protein	ERF	TF
Samuk13G0028800	SmERF99	ERF family protein	ERF	TF
Samuk02G0119300	SmERF51	ERF family protein	ERF	TF
Samuk06G0017000	SmERF58	ERF family protein	ERF	TF
Samuk03G0227300	SmERF29	ERF family protein	ERF	TF
Samuk13G0102900	SmERF10	ERF family protein	ERF	TF
Samuk08G0048200	SmERF17	ERF family protein	ERF	TF
Samuk14G0080600	SmERF61	ERF family protein	ERF	TF
Samuk14G0103800	SmERF1	ERF family protein	ERF	TF
Samuk03G0195900	SmERF21	ERF family protein	ERF	TF
Samuk02G0027400	SmERF92	ERF family protein	ERF	TF
Samuk10G0091700	SmERF69	ERF family protein	ERF	TF
Samuk06G0034600	SmERF24	ERF family protein	ERF	TF
Samuk12G0037400	SmMYB29	MYB family protein	MYB	TF
Samuk13G0118000	SmMYB141	MYB family protein	MYB	TF
Samuk01G0079100	SmMYB41	MYB family protein	MYB	TF
NewGene.31821	SmMYB64	MYB family protein	MYB	TF
Samuk03G0028800	SmMYB76	MYB family protein	MYB	TF
Samuk09G0131800	SmMYB24	MYB family protein	MYB	TF
Samuk02G0023200	SmMYB86	MYB family protein	MYB	TF
Samuk10G0084000	SmMYB119	MYB family protein	MYB	TF
NewGene.3708	SmMYB13	MYB family protein	MYB	TF
Samuk13G0139700	SmMYB176	MYB family protein	MYB	TF
Samuk02G0011200	SmMYB150	MYB family protein	MYB	TF
Samuk04G0065100	SmMYB164	MYB family protein	MYB	TF
Samuk13G0081300	SmMYB19	MYB family protein	MYB	TF
NewGene.4056	SmMYB34	MYB family protein	MYB	TF
NewGene.2914	SmMYB112	MYB family protein	MYB	TF
Samuk06G0080500	SmMYB42	MYB family protein	MYB	TF
Samuk02G0022900	SmMYB78	MYB family protein	MYB	TF
NewGene.14947	SmMYB133	MYB family protein	MYB	TF
Samuk10G0040100	SmMYB106	MYB family protein	MYB	TF
Samuk02G0007900	SmMYB117	MYB family protein	MYB	TF
Samuk07G0100300	SmMYB7	MYB family protein	MYB	TF
NewGene.31130	SmMYB130	MYB family protein	MYB	TF
NewGene.1656	SmMYB111	MYB family protein	MYB	TF
Samuk03G0065100	SmMYB21	MYB family protein	MYB	TF
Samuk01G0105500	SmMYB171	MYB family protein	MYB	TF
Samuk08G0123200	SmMYB199	MYB family protein	MYB	TF
Samuk14G0043000	SmMYB145	myb domain protein 93	MYB	TF
Samuk12G0108900	SmMYB12	MYB family protein	MYB	TF
Samuk04G0133100	SmMYB173	MYB family protein	MYB	TF
Samuk12G0109000	SmMYB162	MYB family protein	MYB	TF
Samuk12G0095000	SmMYB67	MYB family protein	MYB	TF
Samuk08G0116400	SmMYB15	MYB family protein	MYB	TF
Samuk03G0103800	SmMYB9	MYB family protein	MYB	TF
Samuk05G0083100	SmMYB51	MYB family protein	MYB	TF
Samuk11G0001900	SmMYB69	MYB family protein	MYB	TF
Samuk10G0029400	SmMYB188	MYB family protein	MYB	TF
Samuk01G0092100	SmMYB79	MYB family protein	MYB	TF
NewGene.7842	SmMYB99	MYB family protein	MYB	TF
Samuk12G0108800	SmMYB154	MYB family protein	MYB	TF
Samuk09G0113100	SmMYB17	MYB family protein	MYB	TF
Samuk08G0065200	SmMYB57	MYB family protein	MYB	TF
Samuk05G0083000	SmMYB52	MYB family protein	MYB	TF
Samuk07G0118300	SmMYB107	MYB family protein	MYB	TF
Samuk05G0057500	SmMYB137	MYB family protein	MYB	TF
Samuk02G0003600	SmMYB20	MYB family protein	MYB	TF
NewGene.1129	SmMYB181	MYB family protein	MYB	TF
NewGene.20158	SmMYB48	MYB family protein	MYB	TF
Samuk01G0118800	SmMYB58	MYB family protein	MYB	TF
NewGene.3928	SmMYB55	MYB family protein	MYB	TF
Samuk06G0008200	SmMYB103	MYB family protein	MYB	TF
NewGene.4058	SmMYB89	MYB family protein	MYB	TF
NewGene.3830	SmMYB71	MYB family protein	MYB	TF
Samuk12G0121700	SmMYB63	MYB family protein	MYB	TF
NewGene.2845	SmMYB135	MYB family protein	MYB	TF
NewGene.19483	SmMYB73	MYB family protein	MYB	TF
Samuk02G0005400	SmMYB179	MYB family protein	MYB	TF
Samuk02G0006200	SmMYB151	MYB family protein	MYB	TF
NewGene.3872	SmMYB160	MYB family protein	MYB	TF
Samuk01G0021600	SmMYB35	MYB family protein	MYB	TF
Samuk02G0112300	SmMYB127	MYB family protein	MYB	TF
Samuk12G0055900	SmMYB53	MYB family protein	MYB	TF
Samuk09G0118200	SmMYB148	MYB family protein	MYB	TF
Samuk05G0031400	SmMYB110	MYB family protein	MYB	TF
Samuk03G0189200	SmMYB82	MYB family protein	MYB	TF
Samuk11G0155200	SmMYB146	MYB family protein	MYB	TF
Samuk07G0006800	SmMYB132	MYB family protein	MYB	TF
Samuk08G0116100	SmMYB32	MYB family protein	MYB	TF
Samuk10G0095300	SmMYB120	MYB family protein	MYB	TF
Samuk07G0060600	SmMYB31	MYB family protein	MYB	TF
NewGene.20009	SmMYB118	MYB family protein	MYB	TF
Samuk07G0072300	SmMYB125	myb domain protein 105	MYB	TF
Samuk02G0014000	SmMYB178	MYB family protein	MYB	TF
Samuk02G0008100	SmMYB177	MYB family protein	MYB	TF
Samuk02G0001300	SmMYB131	MYB family protein	MYB	TF
Samuk01G0025700	SmMYB6	MYB family protein	MYB	TF
Samuk12G0037300	SmMYB198	MYB family protein	MYB	TF
NewGene.10818	SmMYB157	MYB family protein	MYB	TF
NewGene.12484	SmMYB147	MYB family protein	MYB	TF
Samuk08G0004000	SmMYB30	MYB family protein	MYB	TF
Samuk08G0124300	SmMYB158	MYB family protein	MYB	TF
Samuk09G0006500	SmMYB200	MYB family protein	MYB	TF
NewGene.3786	SmMYB152	MYB family protein	MYB	TF
Samuk05G0129200	SmMYB28	MYB family protein	MYB	TF
NewGene.9076	SmMYB83	MYB family protein	MYB	TF
Samuk01G0054800	SmMYB92	MYB family protein	MYB	TF
Samuk04G0028900	SmMYB186	MYB family protein	MYB	TF
Samuk04G0166600	SmMYB122	MYB family protein	MYB	TF
Samuk05G0017500	SmMYB128	MYB family protein	MYB	TF
NewGene.25657	SmMYB81	MYB family protein	MYB	TF
Samuk10G0040200	SmMYB102	MYB family protein	MYB	TF
Samuk12G0082700	SmMYB49	MYB family protein	MYB	TF
Samuk02G0288300	SmMYB123	myb domain protein 59	MYB	TF
Samuk14G0084500	SmMYB11	MYB family protein	MYB	TF
Samuk03G0171400	SmMYB5	myb domain protein 3	MYB	TF
Samuk10G0163700	SmMYB194	MYB family protein	MYB	TF
Samuk03G0007300	SmMYB65	MYB family protein	MYB	TF
Samuk02G0210000	SmMYB56	MYB family protein	MYB	TF
Samuk09G0142500	SmMYB190	MYB family protein	MYB	TF
Samuk02G0003000	SmMYB172	MYB family protein	MYB	TF
Samuk02G0009300	SmMYB161	MYB family protein	MYB	TF
Samuk10G0084100	SmMYB66	MYB family protein	MYB	TF
Samuk02G0136500	SmMYB174	MYB family protein	MYB	TF
Samuk02G0196000	SmMYB175	MYB family protein	MYB	TF
Samuk13G0139000	SmMYB180	MYB family protein	MYB	TF
Samuk02G0025400	SmWRKY46	WRKY family protein	WRKY	TF
Samuk09G0003500	SmWRKY177	WRKY family protein	WRKY	TF
Samuk09G0070400	SmWRKY16	WRKY family protein	WRKY	TF
Samuk01G0057500	SmWRKY83	WRKY family protein	WRKY	TF
Samuk01G0057400	SmWRKY119	WRKY family protein	WRKY	TF
Samuk07G0018000	SmWRKY173	WRKY family protein	WRKY	TF
Samuk01G0042800	SmWRKY94	WRKY family protein	WRKY	TF
Samuk01G0042900	SmWRKY65	WRKY family protein	WRKY	TF
Samuk01G0042700	SmWRKY99	WRKY family protein	WRKY	TF
Samuk03G0098500	SmWRKY12	WRKY family protein	WRKY	TF
Samuk02G0147300	SmWRKY19	WRKY family protein	WRKY	TF
Samuk04G0157300	SmWRKY135	WRKY family protein	WRKY	TF
Samuk05G0042500	SmWRKY155	WRKY family protein	WRKY	TF
Samuk10G0005800	SmWRKY27	WRKY family protein	WRKY	TF
Samuk08G0030700	SmWRKY35	WRKY family protein	WRKY	TF
Samuk04G0120600	SmWRKY29	WRKY family protein	WRKY	TF
Samuk01G0042300	SmWRKY39	WRKY family protein	WRKY	TF
NewGene.3932	SmWRKY51	WRKY family protein	WRKY	TF
Samuk01G0263600	SmWRKY20	WRKY family protein	WRKY	TF
Samuk08G0061800	SmWRKY48	WRKY family protein	WRKY	TF
Samuk02G0025200	SmWRKY162	WRKY family protein	WRKY	TF
Samuk01G0134500	SmWRKY18	Disease resistance protein (TIR-NBS-LRR class)	WRKY	TF
Samuk01G0049800	SmWRKY49	WRKY family protein	WRKY	TF
Samuk04G0162800	SmWRKY167	WRKY family protein	WRKY	TF
Samuk07G0018700	SmWRKY108	WRKY family protein	WRKY	TF
Samuk03G0190600	SmWRKY30	WRKY family protein	WRKY	TF
Samuk11G0138400	SmWRKY156	WRKY family protein	WRKY	TF
Samuk10G0140100	SmWRKY32	WRKY family protein	WRKY	TF
Samuk04G0040600	SmWRKY139	Disease resistance protein (TIR-NBS-LRR class)	WRKY	TF
Samuk04G0041000	SmWRKY122	Disease resistance protein (TIR-NBS-LRR class)	WRKY	TF
Samuk02G0000200	SmWRKY43	WRKY family protein	WRKY	TF
Samuk02G0013300	SmWRKY37	WRKY family protein	WRKY	TF
Samuk14G0085800	SmWRKY10	WRKY family protein	WRKY	TF
Samuk04G0164900	SmWRKY92	WRKY family protein	WRKY	TF
Samuk04G0151300	SmWRKY11	WRKY family protein	WRKY	TF
Samuk01G0232300	SmWRKY168	WRKY family protein	WRKY	TF
Samuk08G0040300	SmWRKY3	WRKY family protein	WRKY	TF
Samuk01G0134200	SmWRKY111	WRKY family protein	WRKY	TF
Samuk04G0168400	SmWRKY70	WRKY family protein	WRKY	TF
Samuk09G0153500	SmWRKY128	WRKY family protein	WRKY	TF
Samuk08G0033100	SmWRKY68	WRKY family protein	WRKY	TF
Samuk08G0031600	SmWRKY127	WRKY family protein	WRKY	TF
Samuk08G0033300	SmWRKY54	WRKY family protein	WRKY	TF
Samuk07G0133600	SmWRKY28	WRKY family protein	WRKY	TF
Samuk03G0166500	SmWRKY9	WRKY family protein	WRKY	TF
Samuk01G0082900	SmWRKY104	WRKY family protein	WRKY	TF
Samuk06G0033300	SmWRKY141	WRKY family protein	WRKY	TF
Samuk04G0014500	SmWRKY6	WRKY family protein	WRKY	TF
Samuk07G0153400	SmWRKY101	WRKY family protein	WRKY	TF
Samuk03G0024600	SmWRKY144	WRKY family protein	WRKY	TF
Samuk02G0018300	SmWRKY160	WRKY family protein	WRKY	TF
Samuk09G0139800	SmWRKY56	WRKY family protein	WRKY	TF
Samuk01G0264200	SmWRKY115	WRKY family protein	WRKY	TF
Samuk04G0164800	SmWRKY76	WRKY family protein	WRKY	TF
Samuk09G0016100	SmWRKY41	WRKY family protein	WRKY	TF
Samuk02G0008200	SmWRKY133	WRKY family protein	WRKY	TF
Samuk06G0109400	SmWRKY73	WRKY family protein	WRKY	TF
Samuk06G0110600	SmWRKY66	WRKY family protein	WRKY	TF
Samuk01G0020000	SmWRKY71	WRKY family protein	WRKY	TF
Samuk02G0075400	SmWRKY79	Disease resistance protein (TIR-NBS-LRR class)	WRKY	TF
Samuk08G0036400	SmWRKY74	WRKY family protein	WRKY	TF
Samuk02G0002300	SmWRKY102	WRKY family protein	WRKY	TF
Samuk11G0129200	SmWRKY64	WRKY family protein	WRKY	TF
Samuk02G0018000	SmWRKY59	WRKY family protein	WRKY	TF
Samuk04G0014400	SmWRKY25	WRKY family protein	WRKY	TF
Samuk02G0013000	SmWRKY44	WRKY family protein	WRKY	TF
Samuk07G0153800	SmWRKY47	WRKY family protein	WRKY	TF
Samuk04G0157500	SmWRKY90	WRKY family protein	WRKY	TF
Samuk04G0166700	SmWRKY97	WRKY family protein	WRKY	TF
Samuk04G0104900	SmWRKY84	WRKY family protein	WRKY	TF
Samuk09G0126900	SmWRKY45	WRKY family protein	WRKY	TF
Samuk07G0018200	SmWRKY172	WRKY family protein	WRKY	TF
Samuk07G0065300	SmWRKY142	WRKY family protein	WRKY	TF
Samuk13G0081100	SmWRKY103	WRKY family protein	WRKY	TF
Samuk04G0009300	SmWRKY80	WRKY family protein	WRKY	TF
Samuk04G0153300	SmWRKY164	WRKY family protein	WRKY	TF
Samuk08G0036900	SmWRKY130	WRKY family protein	WRKY	TF
Samuk12G0156800	SmWRKY17	WRKY family protein	WRKY	TF
Samuk01G0020100	SmWRKY154	WRKY family protein	WRKY	TF
Samuk08G0110600	SmWRKY13	WRKY family protein	WRKY	TF
Samuk02G0023300	SmWRKY40	WRKY family protein	WRKY	TF
Samuk02G0010100	SmWRKY77	WRKY family protein	WRKY	TF
Samuk10G0027700	SmWRKY91	WRKY family protein	WRKY	TF
Samuk01G0036600	SmWRKY14	Disease resistance protein (TIR-NBS-LRR class)	WRKY	TF
Samuk08G0054400	SmWRKY121	WRKY family protein	WRKY	TF
Samuk08G0054500	SmWRKY120	WRKY family protein	WRKY	TF
Samuk02G0007100	SmWRKY15	WRKY family protein	WRKY	TF
Samuk07G0023400	SmWRKY170	WRKY family protein	WRKY	TF
Samuk01G0037700	SmWRKY5	WRKY family protein	WRKY	TF
Samuk08G0033000	SmWRKY60	WRKY family protein	WRKY	TF
Samuk06G0091700	SmWRKY93	WRKY family protein	WRKY	TF
Samuk06G0092000	SmWRKY89	WRKY family protein	WRKY	TF
Samuk04G0154200	SmWRKY138	WRKY family protein	WRKY	TF
SamukUnG0002100	SmWRKY87	WRKY family protein	WRKY	TF
Samuk05G0142800	SmWRKY72	WRKY family protein	WRKY	TF
Samuk14G0030100	SmWRKY118	WRKY family protein	WRKY	TF
Samuk01G0135200	SmWRKY110	WRKY family protein	WRKY	TF
Samuk10G0016600	SmWRKY8	WRKY family protein	WRKY	TF
Samuk08G0064100	SmWRKY153	WRKY family protein	WRKY	TF
SamukUnG0005000	SmWRKY152	WRKY family protein	WRKY	TF
Samuk04G0119400	SmWRKY147	WRKY family protein	WRKY	TF
Samuk08G0051600	SmWRKY146	WRKY family protein	WRKY	TF
Samuk02G0004100	SmWRKY175	WRKY family protein	WRKY	TF

[truncated: 5 more sheets: Table S11, Table S12, Table S13, Table S14, Table S15]
